# Supplementary material for: Development and validation of a predictive model for stroke associated pneumonia in patients after thrombectomy for acute ischemic stroke
Source: Front Med (Lausanne). 2024 Mar 5;11:1370986. doi: 10.3389/fmed.2024.1370986 (PMC10948544; doi:10.3389/fmed.2024.1370986)
Supplement: Supplementary file 1 [file Table_1.XLSX]

## Sheet: Sheet1
序号	Group	住院号	肺炎_A	ISAN_A	A2DS2_A	PANTHERIS_A	急性缺血性卒中相关性肺炎评分_A	年龄	性别	发病时间（H）	体温	高血压	糖尿病	吸烟史	COPD	脑梗塞史	房颤	心衰	心梗	门诊血压	入院GCS	NIHSS	是否溶栓	堵塞血管（前1，后0）	术后体温	Difficulty_ swallowing	是否气管插管	N	HB	PLT	单核细胞计数	淋巴细胞数值	LMR（淋巴单核细胞）	NLR（中性淋巴）	SII（中血小板）淋巴	PLR（血小板淋巴）	SIS	术后W	术后N	术后HB	术后PLT	术后单核	术后淋巴	Postoperative_LMR	术后NLR（中性淋巴）	术后SII（中血小板）淋巴	术后PLR（血小板淋巴）	术后SIS	空腹血糖血气分析（术前）
1	vad	50215720	0	0	0	0	0	52	0	5	36.7	1	1	0	0	0	0	0	0	158	15	2	1	1	37.1	0	0	3.8	118	264	0.6	2.1	3.5	1.80952	477.714	125.714	2	6.3	5	102	213	0.2	1.2	6	4.16667	887.5	177.5	1	6.83
2	vad	50193423	0	1	1	0	1	50	1	72	36.5	1	0	1	0	0	0	0	0	143	15	0	0	1	36.5	0	0	4.4	146	223	0.5	3.2	6.4	1.375	306.625	69.6875	1	6.7	4.4	139	199	0.5	1.6	3.2	2.75	547.25	124.375	2	7.86
3	vad	50213082	0	1	1	0	1	59	1	3.5	37.1	1	0	1	0	0	0	0	0	141	14	0	0	0	36.9	0	0	6.3	165	218	0.7	1.3	1.85714	4.84615	1056.46	167.692	1	7.3	5.1	131	215	0.7	1.1	1.57143	4.63636	996.818	195.455	1	6.13
4	vad	50187361	1	4	4	0	2	54	0	5.5	36	0	0	0	0	0	1	1	0	123	15	7	1	1	36.6	0	0	5.1	131	128	0.5	1.4	2.8	3.64286	466.286	91.4286	2	4.3	2.8	110	111	0.3	1.1	3.66667	2.54545	282.545	100.909	2	6.5
5	vad	50178534	1	0	3	0	3	57	0	3	37.5	1	1	0	0	0	1	1	0	140	15	4	0	1	38.4	1	0	2.7	131	123	0.4	2.6	6.5	1.03846	127.731	47.3077	1	8.9	7.7	121	120	0.3	1.4	4.66667	5.5	660	85.7143	1	10.98
6	vad	50212878	0	4	1	4	4	67	1	48	36.5	1	0	0	0	0	0	0	0	159	14	3	0	1	36.4	0	0	8.6	138	283	1	2.4	2.4	3.58333	1014.08	117.917	2	10	6.8	130	262	0.8	2.3	2.875	2.95652	774.609	113.913	2	6.7
7	vad	50197952	0	8	4	1	4	68	1	6	36.9	0	0	0	0	0	0	0	0	143	13	9	0	1	36.3	0	0	5.5	136	182	0.4	1.2	3	4.58333	834.167	151.667	2	8.1	7.7	148	86	0.1	0.3	3	25.6667	2207.33	286.667	2	7.64
8	vad	50004785	1	5	4	0	5	58	1	5	36.8	1	0	0	0	0	0	0	0	159	13	13	1	1	36.8	0	0	4.3	151	183	0.4	1.3	3.25	3.30769	605.308	140.769	2	9.7	4.1	131	180	0.5	1	2	4.1	738	180	2	9
9	vad	50206310	1	7	2	2	7	84	1	13	36.7	1	0	0	0	0	0	0	0	143	15	1	0	1	36.7	0	0	4.1	140	302	0.5	1.4	2.8	2.92857	884.429	215.714	1	6.6	5.1	146	300	0.4	0.9	2.25	5.66667	1700	333.333	1	6.49
10	vad	50213137	1	11	7	2	7	84	1	2	36.5	1	0	0	0	1	0	0	0	158	14	14	1	1	36.5	1	0	4.6	140	241	0.4	1.1	2.75	4.18182	1007.82	219.091	1	9.8	8	109	172	0.8	0.8	1	10	1720	215	1	7.17
11	vad	50207425	0	11	6	2	7	54	1	2	36.3	0	0	0	0	0	0	0	0	106	11	21	0	1	36.7	0	0	5.4	141	140	0.3	1	3.33333	5.4	756	140	2	7.3	5.8619	134	127	0.4	1.7	4.25	3.44818	437.918	74.7059	2	6.7
12	vad	50206500	1	5	6	3	8	55	1	7	36.6	1	0	0	0	0	0	0	0	160	13	14	1	1	36.6	1	0	10.7	134	192	0.9	1	1.11111	10.7	2054.4	192	2	13.7	11.8916	135	194	1.1	0.7	0.636364	16.988	3295.67	277.143	2	7.22
13	vad	50071230	1	9	4	6	10	71	1	2.43	36.5	0	1	0	0	0	0	0	0	174	12	12	1	1	37.6	0	0	7.7	139	189	1.2	4.4	3.66667	1.75	330.75	42.9545	2	13.4	10.6798	121	170	0.9	0.6	0.666667	17.7997	3025.94	283.333	2	10.4
14	vad	50187543	0	5	4	2	10	57	1	4	36.5	1	1	0	0	0	0	0	0	171	12	10	0	1	36.2	0	0	9.6	144	272	0.7	1.9	2.71429	5.05263	1374.32	143.158	2	10.2	7.6398	107	244	0.6	1.2	2	6.3665	1553.43	203.333	2	12.78
15	vad	50188352	1	4	5	2	10	52	0	2.5	36.5	1	0	0	0	0	0	0	0	141	11	11	0	1	36.5	1	0	6.4	123	233	0.7	2.1	3	3.04762	710.095	110.952	2	18.4	6.5	111	257	0.9	0.7	0.777778	9.28571	2386.43	367.143	2	17.56
16	vad	50197070	1	8	4	1	10	65	1	4.5	36.5	1	1	0	0	1	0	0	0	132	13	13	0	1	36.7	0	0	6.1	125	235	0.6	1.5	2.5	4.06667	955.667	156.667	2	7.5	7.8	133	246	0.6	1.5	2.5	5.2	1279.2	164	2	10.89
17	vad	50209739	1	9	8	5	11	58	1	2	36.9	0	0	0	0	0	0	0	0	124	10	20	1	1	36.5	1	0	10.7	120	179	0.3	1.5	5	7.13333	1276.87	119.333	1	13.7	9.7	126	169	0.7	2	2.85714	4.85	819.65	84.5	2	7.1
18	vad	50188773	0	8	4	6	12	65	1	3.5	36.5	1	1	0	0	0	0	0	0	145	9	15	0	1	36.5	0	0	7.8	161	198	0.5	1.4	2.8	5.57143	1103.14	141.429	2	7.7	5.2	119	176	0.6	1.8	3	2.88889	508.444	97.7778	2	8.86
19	vad	50189839	1	8	6	3	12	65	1	4	36.9	0	0	0	0	0	0	0	0	129	10	11	0	0	36.9	1	0	7.1	129	173	0.3	0.5	1.66667	14.2	2456.6	346	2	10.9	9.8	117	172	0.6	0.4	0.666667	24.5	4214	430	2	6.73
20	vad	50211495	1	9	7	3	13	74	1	3.5	36.8	0	1	1	0	0	1	0	0	132	12	13	0	1	36.5	1	0	3.8	157	339	0.3	1.6	5.33333	2.375	805.125	211.875	1	7.5	9.6	107	247	0.8	0.6	0.75	16	3952	411.667	2	10.5
21	vad	50114499	0	9	5	3	14	71	1	3	36.5	0	1	0	0	0	1	1	0	125	11	10	0	0	36.5	0	0	8.4	143	183	0.3	0.8	2.66667	10.5	1921.5	228.75	2	9.1	7.2	135	192	0.6	1.3	2.16667	5.53846	1063.38	147.692	2	9
22	vad	50183820	0	14	7	3	14	67	1	3	36.5	1	0	0	0	0	1	0	0	161	11	23	0	1	36.5	0	0	3	165	58	0.7	3.8	5.42857	0.789474	45.7895	15.2632	0	7.4	6.2	130	180	0.4	0.7	1.75	8.85714	1594.29	257.143	1	7.5
23	vad	50182114	1	9	8	8	15	57	1	1.43	36.6	1	0	0	0	0	0	0	0	148	8	20	1	0	36.6	1	1	5.9	161	176	0.7	4.6	6.57143	1.28261	225.739	38.2609	1	10	7.9	137	160	0.7	1.4	2	5.64286	902.857	114.286	2	9.12
24	vad	50213137	0	7	4	2	15	84	1	5	36.7	1	0	0	0	1	0	0	0	158	13	2	1	1	36.5	1	0	3.1	140	174	0.6	2.2	3.66667	1.40909	245.182	79.0909	2	6.7	5	107	154	0.6	0.8	1.33333	6.25	962.5	192.5	2	6.76
25	vad	50193378	1	9	8	8	15	53	1	2.15	36	0	0	1	0	0	0	0	0	136	8	17	1	1	36.5	1	0	7.4	150	211	0.3	1.6	5.33333	4.625	975.875	131.875	1	13.8	11.8	104	178	0.3	3.6	12	3.27778	583.444	49.4444	1	5.88
26	vad	50216902	1	15	10	9	16	75	1	2	36.5	1	0	0	0	0	1	0	0	159	9	37	1	1	36.5	1	0	10.2	160	184	0.4	1	2.5	10.2	1876.8	184	1	14.9	13.3	133	206	0.8	1.2	1.5	11.0833	2283.17	171.667	1	6.3
27	vad	50204868	1	9	8	8	16	32	1	3	36.6	1	0	0	0	0	0	0	0	180	7	17	1	1	36.5	1	0	11	137	224	0.5	0.6	1.2	18.3333	4106.67	373.333	2	10.8	13	109	200	0.6	1	1.66667	13	2600	200	2	9.9
28	vad	50063297	0	14	6	7	18	83	0	1.4	36.5	1	0	0	0	1	0	1	0	162	8	19	0	1	36.5	0	0	3.9	124	189	0.6	2.7	4.5	1.44444	273	70	1	4.7	2.8	111	167	0.5	1.3	2.6	2.15385	359.692	128.462	2	6.5
29	vad	50187063	1	15	8	3	18	75	1	3	36.9	1	0	1	0	0	1	0	0	182	11	22	1	1	36.9	0	0	8.1	138	138	0.5	0.6	1.2	13.5	1863	230	1	10.4	9	150	150	0.6	0.8	1.33333	11.25	1687.5	187.5	1	6.56
30	vad	50192842	1	13	9	6	21	78	1	3	36.8	0	0	0	0	0	0	0	0	128	5	19	0	1	36.8	1	0	5.4	128	187	0.4	1.4	3.5	3.85714	721.286	133.571	2	7.8	6.3	138	198	0.5	0.9	1.8	7	1386	220	2	5.8
31	vad	50206160	1	14	9	7	21	84	0	2	36.5	0	0	0	0	0	1	0	0	152	9	19	0	1	36.5	1	0	5.2	101	116	0.4	1.3	3.25	4	464	89.2308	2	7.6	7.1	96	92	0.4	0.5	1.25	14.2	1306.4	184	2	7.55
32	vad	50184104	0	15	8	9	22	73	1	3	36.8	1	0	1	0	0	0	0	0	162	7	35	0	0	36.5	1	0	9.8	167	248	0.4	2.2	5.5	4.45455	1104.73	112.727	1	18.7	15.8	141	221	0.7	2.1	3	7.52381	1662.76	105.238	2	11.83
33	vad	50197415	1	16	9	10	23	81	0	3	37	1	0	0	0	0	1	0	0	141	6	30	0	1	36.5	1	0	11.6	146	464	0.7	1.2	1.71429	9.66667	4485.33	386.667	2	13.7	12.2	109	356	0.7	0.8	1.14286	15.25	5429	445	2	8.33
34	vad	50181791	0	14	8	6	23	77	0	4.49	36.3	1	1	0	0	1	0	0	0	182	8	36	1	1	36.3	1	0	6	153	192	0.3	2.4	8	2.5	480	80	1	10.5	9.5	113	159	0.5	0.8	1.6	11.875	1888.12	198.75	2	12.57
35	vad	50158959	1	17	10	6	25	80	1	6.5	36.8	1	0	1	0	0	1	1	0	142	5	35	0	1	36.5	1	0	4.4	128	187	0.6	1.4	2.33333	3.14286	587.714	133.571	2	10.7	9	127	153	1	0.6	0.6	15	2295	255	2	5.53
36	vad	50198835	0	16	8	10	25	86	0	2.53	36.8	1	1	0	0	0	0	0	0	135	6	36	1	0	36.5	1	0	13.5	126	178	0.7	2.4	3.42857	5.625	1001.25	74.1667	2	20.2	17	86	144	1.2	1.3	1.08333	13.0769	1883.08	110.769	2	14.12
37	vad	50233701	0	5	4	0	3	51	1	24	36.8	0	0	1	0	0	0	0	0	150	13	6	0	1	36.5	0	0	6	157	208	0.7	2	2.85714	3	624	104	1	10.1	7.9	154	222	0.8	2	2.5	3.95	876.9	111	1	5.88
38	vad	50218849	0	5	4	0	5	52	1	1	36.8	1	0	0	0	0	0	0	0	150	14	10	1	1	36.5	0	0	2.5	173	194	0.4	2.2	5.5	1.13636	220.455	88.1818	1	7.3	5.6	141	161	0.5	1.1	2.2	5.09091	819.636	146.364	2	5.75
39	vad	50224984	0	10	4	6	12	84	0	6	36.6	0	0	0	0	0	0	0	0	205	12	10	0	1	36.1	0	0	2.9425	126	177	1	1.6	1.6	1.83906	325.514	110.625	1	4.3	3.3	106	149	0.4	0.6	1.5	5.5	819.5	248.333	1	5.93
40	vad	50177863	0	14	6	1	12	69	1	3	36.5	1	0	0	0	0	0	0	0	165	14	23	0	0	37.1	0	0	7.9	146	298	0.4	2	5	3.95	1177.1	149	0	8	4.976	112	295	0.5	2.4	4.8	2.07333	611.633	122.917	0	9.05
41	vad	50161992	1	9	7	1	14	74	1	2	36.5	1	1	0	0	0	1	0	0	136	13	12	1	1	36.4	1	0	6.6	115	343	0.4	0.8	2	8.25	2829.75	428.75	1	9.1	7.8897	109	343	0.6	0.6	1	13.1495	4510.28	571.667	1	9.6
42	vad	50223752	1	11	7	4	18	81	1	3	36.5	0	0	1	0	1	0	0	0	124	12	12	0	1	37	1	1	6.1	145	131	0.3	0.4	1.33333	15.25	1997.75	327.5	2	6.9	5.6235	118	132	0.3	0.4	1.33333	14.0587	1855.76	330	2	16.92
43	vad	50234024	0	14	5	9	18	70	0	2	36.5	1	1	0	0	1	0	0	0	178	6	37	0	1	36.7	0	1	12.1	124	297	1.1	1.2	1.09091	10.0833	2994.75	247.5	1	10.2	8.772	98	223	0.6	0.8	1.33333	10.965	2445.2	278.75	1	9.02
44	vad	50235068	1	11	7	7	21	81	1	3	36.5	1	0	1	0	0	0	0	0	195	7	10	0	0	36.3	1	0	6	137	170	0.5	2.6	5.2	2.30769	392.308	65.3846	0	14.5	12.5425	135	163	0.7	1.3	1.85714	9.64808	1572.64	125.385	1	7.9
45	vad	50234514	0	14	6	6	21	71	0	1.5	36.9	0	0	0	0	0	1	0	0	143	5	31	1	1	36.8	0	0	4.71	104	122	0.4	1.9	4.75	2.47895	302.432	64.2105	0	14.1	13.2258	109	165	0.5	2.4	4.8	5.51075	909.274	68.75	0	11.73
46	vad	50236217	1	14	8	6	21	78	0	4	36.6	1	1	0	0	0	0	0	0	172	6	35	1	1	36.6	1	0	5.8	135	171	0.4	1.7	4.25	3.41176	583.412	100.588	1	7.9	4.6136	132	182	0.6	1.3	2.16667	3.54892	645.904	140	1	10.1
47	vad	50019265	1	16	7	6	23	80	0	3.7	36	1	1	0	0	0	1	0	0	116	7	24	0	1	36.8	0	0	4.28	130	243	0.6	2.2	3.66667	1.94545	472.745	110.455	2	8.5	6.375	95	190	0.8	1.7	2.125	3.75	712.5	111.765	2	15.28
48	vad	9000597203	0	10	4	2	14	81	0	5	36.6	0	0	0	0	0	0	0	0	119	13	13	0	1	36.5	0	1	3.7674	103	188	0.2	1	5	3.7674	708.271	188	1	6	4.818	104	206	0.1	0.7	7	6.88286	1417.87	294.286	1	6.7
49	vad	9001265638	1	5	4	3	4	36	1	1.8	36.5	0	0	0	0	0	0	0	0	126	13	9	1	1	36.4	0	0	6.7	140	229	0.7	2.1	3	3.19048	730.619	109.048	1	18.2	15.6	140	229	1	1.6	1.6	9.75	2232.75	143.125	1	5.7
50	vad	9000703916	1	9	4	3	9	74	1	1.5	36.5	0	0	0	0	1	0	0	0	123	11	8	0	1	36.5	0	0	2.1526	120	315	0.4	2	5	1.0763	339.034	157.5	0	6.9	5.2785	106	280	0.6	1	1.66667	5.2785	1477.98	280	1	7.9
51	vad	9000929483	1	1	1	0	2	36	1	2	36.5	1	0	0	0	0	0	0	0	158	14	1	1	1	36.6	0	0	7.4	126	217	0.7	0.9	1.28571	8.22222	1784.22	241.111	2	10.6	7.8546	127	206	1.1	1.6	1.45455	4.90913	1011.28	128.75	2	6
52	vad	9001423747	1	4	5	0	7	55	0	3	36.5	1	0	0	0	0	0	0	0	171	14	14	0	1	36.5	1	0	4.2671	142	255	0.3	2.3	7.66667	1.85526	473.092	110.87	0	12	11.16	119	233	0.2	0.6	3	18.6	4333.8	388.333	1	9.1
53	vad	501216283	1	9	6	9	18	74	1	17	37.3	1	1	1	1	1	0	0	0	149	9	12	0	1	36.5	1	0	9.5	141	205	0.7	1.3	1.85714	7.30769	1498.08	157.692	2	10	7.89	123	201	0.8	1.3	1.625	6.06923	1219.92	154.615	2	14.87
54	vad	9001433081	1	11	7	6	15	66	0	3.5	36.8	1	1	0	0	0	0	0	0	192	7	19	0	1	36.5	1	0	6.7596	123	197	0.4	1.3	3.25	5.19969	1024.34	151.538	2	8.5	6.8425	116	85	0.5	1.1	2.2	6.22045	528.739	77.2727	2	10.7
55	vad	9000514711	1	11	5	2	15	87	1	1	36.6	1	0	1	0	0	0	0	0	161	15	10	1	1	36.6	0	0	4.0896	122	290	0.6	2.1	3.5	1.94743	564.754	138.095	1	11.4	9.0402	103	240	0.9	1.3	1.44444	6.954	1668.96	184.615	1	7.1
56	vad	40118215	0	7	3	1	9	66	0	24	36.5	1	0	0	0	0	0	0	0	145	13	11	0	1	36.5	0	0	3.8179	134	296	0.3	2.2	7.33333	1.73541	513.681	134.545	0	6	3.648	111	243	0.5	2	4	1.824	443.232	121.5	1	8.2
57	vad	50228962	1	5	4	0	5	54	1	14	36.5	0	0	1	0	1	0	0	0	152	13	8	0	1	37.5	0	0	9.3	141	259	0.4	0.8	2	11.625	3010.88	323.75	1	11.3	9.3338	135	246	0.8	1.1	1.375	8.48527	2087.38	223.636	1	5.8
58	vad	7000186026	0	5	4	2	7	59	1	2	36.9	1	1	1	0	1	0	0	0	144	12	6	0	0	37.3	0	0	2.7132	169	201	0.5	4.3	8.6	0.630977	126.826	46.7442	0	9	7.758	144	194	0.5	0.7	1.4	11.0829	2150.07	277.143	1	14.7
59	vad	9001396055	1	14	8	9	17	69	1	1	36.8	0	0	0	0	0	0	0	0	96	5	27	0	1	36.4	1	0	8.4	116	362	0.5	5	10	1.68	608.16	72.4	1	9.2	7.682	116	272	0.3	0.4	1.33333	19.205	5223.76	680	2	23.5
60	vad	9001167745	1	13	8	6	19	66	0	2	36.5	1	0	0	0	0	1	1	0	135	6	34	0	1	36.5	1	0	3.655	131	296	0.7	4	5.71429	0.91375	270.47	74	0	11	8.426	114	271	0.9	1.6	1.77778	5.26625	1427.15	169.375	1	6.8
61	vad	9000565657	1	5	6	2	7	53	1	5	36.6	0	0	0	0	1	0	0	0	132	11	14	0	1	36.4	1	0	4.941	158	261	0.9	3	3.33333	1.647	429.867	87	1	17.5	14.315	135	223	1.4	2.7	1.92857	5.30185	1182.31	82.5926	1	8.41
62	vad	9001489170	1	12	8	3	16	74	0	2.5	36.5	1	0	0	0	0	1	0	0	165	11	16	0	1	36.5	1	0	3.192	147	169	0.8	2	2.5	1.596	269.724	84.5	1	5	3.145	118	145	0.4	1.4	3.5	2.24643	325.732	103.571	1	6.11
63	vad	9001092672	1	4	3	5	7	44	0	6	36.9	0	0	0	0	0	0	0	0	134	11	13	0	1	36.5	0	0	10.2843	128	334	0.2	1.1	5.5	9.34936	3122.69	303.636	1	10.9	8.5347	121	334	0.8	1.5	1.875	5.6898	1900.39	222.667	2	6.57
64	vad	9000628763	1	13	8	1	15	72	1	288	36.9	1	0	0	0	1	0	0	0	135	15	17	0	1	36.5	1	0	6.4512	121	149	1	0.9	0.9	7.168	1068.03	165.556	2	9.7	7.7794	127	162	1.1	0.8	0.727273	9.72425	1575.33	202.5	2	10.12
65	vad	9001494304	1	9	5	1	12	75	1	2.5	36.9	1	1	0	0	0	0	0	0	168	14	13	0	1	36.4	0	0	3.498	110	305	0.3	1.6	5.33333	2.18625	666.806	190.625	1	6.8	4.658	101	241	0.6	1.4	2.33333	3.32714	801.841	172.143	2	7.46
66	vad	9001499763	0	7	5	6	14	66	0	4	36.6	1	0	0	0	0	0	0	0	200	9	15	0	1	36.6	1	0	7.4704	128	280	0.3	1.4	4.66667	5.336	1494.08	200	1	10.6	9.6778	105	245	0.3	0.6	2	16.1297	3951.77	408.333	2	11.58
67	vad	6010168249	0	5	4	0	4	52	1	72	36.8	0	0	0	0	0	0	0	0	132	15	7	0	1	36.5	0	0	6.1758	171	216	0.7	2.4	3.42857	2.57325	555.822	90	1	10.1	7.4134	136	207	0.8	1.6	2	4.63338	959.109	129.375	1	5.32
68	vad	6010181141	0	5	1	1	7	73	1	24	36.8	1	0	0	0	0	0	0	0	140	15	0	0	0	36.2	0	0	5.7075	139	180	6.4	16.3	2.54688	0.350153	63.0276	11.0429	2	6.9	4.83	143	189	0.5	1.2	2.4	4.025	760.725	157.5	2	7.64
69	vad	6010200544	0	8	4	3	9	76	0	3.9	36.8	1	0	0	0	0	0	0	0	172	12	7	1	1	36.4	0	0	6.636	143	235	0.4	1.2	3	5.53	1299.55	195.833	1	9.5	8.284	121	195	0.4	0.8	2	10.355	2019.22	243.75	1	8.46
70	vad	6010204135	1	7	5	6	8	68	0	4.5	36.7	1	0	0	0	0	0	0	0	146	9	6	0	1	36.8	1	1	7.7865	139	221	0.2	1.1	5.5	7.07864	1564.38	200.909	0	12.2	10.8092	128	190	0.5	0.8	1.6	13.5115	2567.18	237.5	1	19.69
71	vad	6002154808	1	9	6	3	9	72	1	2.25	36.8	0	1	0	0	0	0	0	0	160	12	8	1	1	36.5	1	0	3.3	146	184	0.4	2	5	1.65	303.6	92	0	5.4	4.2012	114	171	0.4	0.8	2	5.2515	898.006	213.75	1	11.18
72	vad	6010213543	0	11	5	2	12	85	1	4	36.6	1	0	1	0	1	0	0	0	138	13	8	0	1	36.5	0	0	7.4108	132	217	0.7	1.6	2.28571	4.63175	1005.09	135.625	2	10	8.96	118	201	0.2	0.8	4	11.2	2251.2	251.25	2	8.65
73	vad	6002656901	0	10	5	7	18	84	0	1	36.2	1	0	0	0	0	1	0	0	128	6	13	0	1	36.5	0	0	4.6647	143	211	0.6	1.8	3	2.5915	546.807	117.222	2	7.7	5.5671	136	194	0.5	1.5	3	3.7114	720.012	129.333	2	8.32
74	vad	6010222549	1	8	6	9	14	68	1	29.5	38.4	1	1	0	0	0	0	0	0	152	6	14	0	1	38.3	1	0	12.166	137	192	1.2	2	1.66667	6.083	1167.94	96	2	13.9	11.0644	125	163	1.2	1.6	1.33333	6.91525	1127.19	101.875	2	15.19
75	vad	6002307259	0	5	4	5	9	55	1	2.8	36.8	1	1	0	0	1	0	0	0	152	10	10	1	1	36.8	0	0	8.5156	148	351	0.7	2.8	4	3.04129	1067.49	125.357	2	10.9	8.0333	132	312	0.7	2.1	3	3.82538	1193.52	148.571	2	14.26
76	vad	6002979166	1	5	6	0	6	56	1	3	36.8	1	1	0	0	0	0	0	0	163	13	7	0	1	36	1	0	4.9973	150	208	0.6	2	3.33333	2.49865	519.719	104	1	9.4	6.4202	128	205	0.7	2.2	3.14286	2.91827	598.246	93.1818	1	20.9
77	vad	1153144	1	12	8	3	16	71	0	9	36.8	0	0	0	0	1	1	0	0	124	10	17	1	1	36.5	1	0	5.2	128	105	0.5	0.8	1.6	6.5	682.5	131.25	2	6.7	5.8	121	141	0.2	0.8	4	7.25	1022.25	176.25	2	11.05
78	vad	1153305	0	5	1	5	10	72	1	4.5	36.4	1	0	0	0	0	0	0	0	202	10	3	1	0	36.5	0	0	3.4	140	204	0.3	2.4	8	1.41667	289	85	1	9.3	8	124	177	0.3	1	3.33333	8	1416	177	2	6.11
79	vad	540925	1	17	10	6	21	84	1	2	36.2	0	0	1	0	0	1	0	0	211	10	38	0	1	36.5	1	0	6	111	667	0.4	1.2	3	5	3335	555.833	2	10.1	9.3	102	637	0.3	0.5	1.66667	18.6	11848.2	1274	2	11.7
80	vad	393460	1	10	5	2	12	88	0	3	36.5	0	0	0	0	0	1	0	0	155	15	9	0	1	36.5	0	0	8.9	132	106	1	1	1	8.9	943.4	106	2	7.5	6.1	118	94	0.5	0.6	1.2	10.1667	955.667	156.667	2	5.84
81	vad	1156117	0	12	9	6	16	78	0	5.5	36.3	0	0	0	0	0	1	0	0	148	9	19	0	1	36.5	1	0	5.9	102	101	0.2	0.7	3.5	8.42857	851.286	144.286	1	8.5	6.9	93	86	0.5	1.1	2.2	6.27273	539.455	78.1818	1	8.22
82	vad	1156451	1	13	9	3	16	73	1	4.5	36.8	0	0	0	0	0	1	0	0	179	11	17	0	1	36.5	1	0	4.9	108	209	0.3	0.8	2.66667	6.125	1280.12	261.25	2	9.2	8.1	111	213	0.3	0.7	2.33333	11.5714	2464.71	304.286	2	6.2
83	vad	904196	0	9	5	3	13	76	1	4	36.8	0	0	1	0	0	0	0	0	133	12	10	1	1	36.5	0	0	2.7	165	190	0.4	3	7.5	0.9	171	63.3333	1	8	6.9	158	158	0.3	0.8	2.66667	8.625	1362.75	197.5	2	9.99
84	vad	715679	1	12	8	6	17	76	0	6	35.3	1	1	0	0	0	0	0	0	136	10	17	0	1	35.3	1	0	17	130	342	0.5	1.4	2.8	12.1429	4152.86	244.286	1	16.7	14.7	107	288	0.6	1.4	2.33333	10.5	3024	205.714	1	15.25
85	vad	1162784	0	5	6	2	8	57	1	48	36.5	1	0	1	0	0	0	0	0	120	11	6	0	0	36.5	1	0	7.1	168	225	0.1	0.9	9	7.88889	1775	250	1	12.2	11	145	211	0.1	1.1	11	10	2110	191.818	1	9.66
86	vad	1161791	0	8	4	3	10	61	1	504	36.5	1	0	1	0	1	0	0	0	157	12	5	0	1	36.5	0	0	7.7	156	337	0.5	2.1	4.2	3.66667	1235.67	160.476	1	8.7	6.1	152	280	0.5	1.9	3.8	3.21053	898.947	147.368	1	5.42
87	vad	1112592	0	0	0	2	5	44	0	6	36.5	0	0	0	0	1	0	0	0	140	12	4	1	1	36.5	0	0	8.8	122	229	0.3	1.1	3.66667	8	1832	208.182	2	9	7.5	113	228	0.3	1.2	4	6.25	1425	190	2	7.21
88	vad	1167660	1	17	9	4	17	94	1	6	36.7	1	0	0	0	0	0	0	0	160	10	16	1	1	36.5	1	0	5.8	118	195	0.6	1.7	2.83333	3.41176	665.294	114.706	2	12.7	10.1	112	193	0.6	1.7	2.83333	5.94118	1146.65	113.529	2	10.74
89	vad	1167854	0	9	5	3	12	77	1	7.5	36.5	0	0	0	0	0	0	0	0	136	11	12	1	1	36.5	0	0	6.3	130	209	0.4	0.6	1.5	10.5	2194.5	348.333	2	8.3	6.4	126	198	0.4	0.6	1.5	10.6667	2112	330	2	6.42
90	vad	1168784	1	8	6	3	10	61	1	21	36.2	1	0	1	0	0	0	0	0	178	11	6	0	1	36.5	1	0	4.5	147	153	0.4	1.9	4.75	2.36842	362.368	80.5263	1	6.4	4.4	138	141	0.4	1.9	4.75	2.31579	326.526	74.2105	1	5.44
91	vad	1170181	0	1	1	3	3	49	1	10	36.4	0	0	1	0	0	0	0	0	143	15	2	0	0	36.5	0	0	11.4	147	298	0.3	1.1	3.66667	10.3636	3088.36	270.909	1	12	9.8	142	279	0.3	1.1	3.66667	8.90909	2485.64	253.636	1	5.95
92	vad	1173107	1	11	9	8	11	41	1	4	36.9	1	0	0	0	0	1	0	0	135	4	38	1	0	36.5	1	0	9.2	153	217	0.8	3.4	4.25	2.70588	587.176	63.8235	2	11.3	9.3	137	193	0.8	3.4	4.25	2.73529	527.912	56.7647	2	9.6
93	vad	1174613	0	5	6	5	7	43	1	6	36.7	1	0	0	0	0	0	0	0	157	12	8	0	0	36.5	1	0	10.7	163	220	0.9	1.2	1.33333	8.91667	1961.67	183.333	2	10.4	8.2	161	216	0.9	1.2	1.33333	6.83333	1476	180	2	5.74
94	vad	1174897	1	14	9	9	19	75	0	3	36.8	0	0	0	0	0	1	1	0	143	6	22	0	1	36.5	1	0	3.7	126	166	0.5	0.9	1.8	4.11111	682.444	184.444	2	10.2	9.3	128	170	0.5	0.9	1.8	10.3333	1756.67	188.889	2	6.46
95	vad	929310	1	8	6	6	10	62	1	5	36.7	0	0	1	0	0	0	0	0	157	8	14	1	1	36.5	1	0	3.4	146	256	0.3	1.5	5	2.26667	580.267	170.667	1	7	5.9	141	246	0.3	1.5	5	3.93333	967.6	164	1	6.8
96	vad	1177015	1	8	6	6	9	67	1	4	36.7	1	0	0	0	0	0	0	0	135	9	7	0	0	36.5	1	0	6.7	150	274	0.5	2.4	4.8	2.79167	764.917	114.167	1	8.2	7	139	245	0.5	2.4	4.8	2.91667	714.583	102.083	1	9.61
97	vad	1177488	1	13	5	6	12	64	0	11	36.7	0	0	0	0	0	0	0	0	181	6	22	0	0	36.5	0	0	5.2	132	241	0.3	1.4	4.66667	3.71429	895.143	172.143	1	9.1	7.6	117	229	0.3	1.4	4.66667	5.42857	1243.14	163.571	1	8.61
98	vad	1178068	1	10	7	8	12	42	0	22	36.5	1	1	0	0	0	0	0	0	189	4	39	0	0	36.5	1	1	17.3	128	378	0.5	1.2	2.4	14.4167	5449.5	315	2	17.5	10.6	111	306	0.5	1.2	2.4	8.83333	2703	255	2	19.86
99	vad	593666	1	10	6	2	14	87	0	2	36.3	1	0	0	0	0	0	0	0	150	13	14	0	1	36.5	1	0	4.1	116	234	0.4	2.1	5.25	1.95238	456.857	111.429	1	9.3	8.1	108	212	0.4	2.1	5.25	3.85714	817.714	100.952	1	8.85
100	vad	795916	0	12	8	3	14	62	1	4	37.8	0	0	0	0	0	0	0	0	120	11	20	0	0	38	1	0	9.7	117	272	0.5	0.4	0.8	24.25	6596	680	2	8.8	7.5	97	240	0.7	0.6	0.857143	12.5	3000	400	2	11.9
101	vad	1178010	0	14	7	6	13	61	1	4.5	36.2	0	0	0	0	0	1	0	0	110	7	22	0	0	36.5	0	0	7.3	130	129	0.3	1.2	4	6.08333	784.75	107.5	2	9.3	7.8	128	136	0.4	1.1	2.75	7.09091	964.364	123.636	2	10.1
102	vad	737465	1	8	6	3	12	63	1	17	36.5	0	1	1	0	0	0	0	0	154	12	11	1	1	36.5	1	0	5.1	134	174	0.3	1	3.33333	5.1	887.4	174	2	16.4	14.8	130	182	0.3	1	3.33333	14.8	2693.6	182	2	12.23
103	vad	425421	1	14	8	4	17	84	0	13.5	36.6	1	1	0	0	1	0	0	0	195	11	16	0	1	36.5	1	0	3	131	248	0.6	3.9	6.5	0.769231	190.769	63.5897	1	6.6	5	119	233	0.6	3.9	6.5	1.28205	298.718	59.7436	1	3.27
104	vad	769613	0	10	7	8	12	58	0	3	38.1	1	1	0	0	0	0	0	0	101	9	22	0	1	36.5	1	0	16.7	125	200	1.3	2.2	1.69231	7.59091	1518.18	90.9091	2	12.9	10.6	117	201	0.5	2.2	4.4	4.81818	968.455	91.3636	2	13.88
105	vad	970064	1	12	7	6	15	73	0	5	36.5	1	0	0	0	0	0	0	0	154	9	17	0	1	36.5	1	0	5.1	103	250	0.4	1.3	3.25	3.92308	980.769	192.308	2	9.6	7.3	115	254	0.4	1.3	3.25	5.61538	1426.31	195.385	2	4.92
106	vad	1181496	1	15	9	7	18	82	1	3	36.5	1	0	1	0	0	0	0	0	170	7	18	1	1	36.5	1	0	2.8	149	115	0.4	1	2.5	2.8	322	115	2	5.3	3.9	142	119	0.4	1	2.5	3.9	464.1	119	2	8.13
107	vad	1183306	1	11	7	9	12	68	0	7	35.9	1	0	0	0	0	0	0	0	97	7	18	0	1	36.5	1	0	11	104	207	0.4	0.9	2.25	12.2222	2530	230	2	11.6	10.3	108	197	0.4	0.9	2.25	11.4444	2254.56	218.889	2	7.07
108	vad	1186914	1	8	6	6	10	63	1	5	36.6	0	0	1	0	0	0	0	0	180	9	11	1	1	36.5	1	0	7.2	129	156	0.5	1.7	3.4	4.23529	660.706	91.7647	2	12.2	10.9	113	167	0.5	1.7	3.4	6.41176	1070.76	98.2353	2	10
109	vad	1189759	0	10	7	7	18	82	0	5.5	36.8	0	0	0	0	0	1	1	0	113	10	12	0	1	36.5	1	0	12	139	147	0.2	0.9	4.5	13.3333	1960	163.333	1	11.1	9.7	138	159	0.2	0.9	4.5	10.7778	1713.67	176.667	1	4.9
110	vad	1193874	1	13	7	6	12	69	0	5	36.3	0	0	0	0	0	0	0	0	191	5	30	0	1	36.5	1	0	6.9	125	181	0.3	1	3.33333	6.9	1248.9	181	2	6.8	5.4	104	166	0.3	1	3.33333	5.4	896.4	166	2	9.13
111	vad	1194091	0	8	4	6	12	64	1	5.5	36.5	0	0	0	0	0	0	1	0	104	7	13	0	1	36.5	0	1	8.2	174	179	0.5	0.9	1.8	9.11111	1630.89	198.889	2	11.8	10.6	150	168	0.5	0.9	1.8	11.7778	1978.67	186.667	2	7
112	vad	1195624	0	5	6	2	7	36	1	5.5	38.5	1	1	0	0	0	0	0	0	170	11	10	0	1	38.4	1	0	6.3	134	245	0.6	1.9	3.16667	3.31579	812.368	128.947	2	11	9.3	110	213	0.6	1.9	3.16667	4.89474	1042.58	112.105	2	6.25
113	vad	1196477	1	5	4	2	8	57	1	10	36.6	1	0	1	0	0	0	0	0	156	11	6	0	0	36.5	0	0	7.4	143	276	0.6	2.4	4	3.08333	851	115	2	8.2	5.5	145	276	0.6	2.4	4	2.29167	632.5	115	2	7.22
114	vad	1197103	0	9	7	3	12	76	1	3.5	36.5	0	0	0	0	0	0	0	0	192	11	12	1	1	36.8	1	0	6.6	130	230	0.6	1.4	2.33333	4.71429	1084.29	164.286	2	8.6	6.3	119	205	0.6	1.4	2.33333	4.5	922.5	146.429	2	7.42
115	vad	888434	0	10	7	4	15	82	0	2	36.3	1	0	0	0	0	1	0	0	193	12	12	1	1	36.5	1	0	2.5	133	158	0.4	2.3	5.75	1.08696	171.739	68.6957	1	9.3	8.1	119	149	0.4	2.3	5.75	3.52174	524.739	64.7826	1	7.28
116	vad	1198709	0	13	9	3	15	76	1	6	36.9	0	0	0	0	0	0	0	0	119	12	19	1	1	36.5	1	0	4.4	130	168	0.2	1	5	4.4	739.2	168	1	3.7	3	131	161	0.2	1	5	3	483	161	1	6.49
117	vad	412381	1	9	7	6	13	75	1	4	36.8	1	0	1	0	0	0	0	0	150	10	13	0	1	36.5	1	0	10.6	137	216	0.3	0.5	1.66667	21.2	4579.2	432	2	13.4	12.2	139	209	0.3	0.5	1.66667	24.4	5099.6	418	2	6.66
118	vad	1062321	1	12	8	6	16	71	0	3	36.3	0	0	0	0	0	1	0	0	147	7	17	0	1	36.5	1	1	6.3	129	209	0.2	0.5	2.5	12.6	2633.4	418	2	8.8	7.5	113	150	0.2	0.5	2.5	15	2250	300	2	6.92
119	vad	5000560	0	13	6	6	15	74	1	2	36.6	0	0	0	0	0	0	0	0	159	9	16	1	1	36.5	0	0	1.7	119	138	0.4	1.6	4	1.0625	146.625	86.25	2	5.3	3.6	111	200.8	0.4	1.6	4	2.25	451.8	125.5	2	7.34
120	vad	5001188	1	16	9	7	18	83	0	3.6	36.5	1	0	0	0	0	1	0	0	126	8	22	0	1	36.5	1	0	3.7	111	95	0.1	0.7	7	5.28571	502.143	135.714	1	10.7	9.5	114	97	0.1	0.7	7	13.5714	1316.43	138.571	1	6.84
121	vad	1144517	1	9	8	8	11	58	1	4	36	0	0	1	0	0	0	0	0	120	6	16	0	1	36.5	1	0	10.7	148	172	0.4	0.8	2	13.375	2300.5	215	2	10.8	9.8	141	119	0.4	0.8	2	12.25	1457.75	148.75	2	9.86
122	vad	5007100	1	9	4	3	13	72	1	20	36.9	0	0	1	0	0	0	0	0	119	10	8	0	1	36.5	0	0	4.3	149	207	0.5	1.7	3.4	2.52941	523.588	121.765	2	8.4	5.6	135	200	0.5	1.7	3.4	3.29412	658.824	117.647	2	5.55
123	vad	5007462	1	11	5	3	15	80	1	3.5	36.7	1	0	1	0	0	0	0	0	116	11	14	1	1	36.5	0	0	8.5	130	237	0.4	0.9	2.25	9.44444	2238.33	263.333	2	10.8	8.3	121	223	0.4	0.9	2.25	9.22222	2056.56	247.778	2	7.64
124	vad	5008259	0	13	8	6	17	78	1	2.7	36.8	0	0	1	0	1	1	0	0	186	8	19	1	1	36.5	0	0	7	151	188	0.7	2.7	3.85714	2.59259	487.407	69.6296	2	5	3.8	141	166	0.7	2.7	3.85714	1.40741	233.63	61.4815	2	5.54
125	vad	6010109119	0	11	5	1	14	80	1	4	36.2	0	0	0	0	0	0	0	0	165	13	6	0	1	36.8	0	0	5.2	133	164	0.3	2.3	7.66667	2.26087	370.783	71.3043	0	6.7	5.8	126	142	0.2	0.6	3	9.66667	1372.67	236.667	1	6.34
126	vad	6010109667	0	1	1	3	5	55	1	2	36.5	1	0	0	0	0	0	0	0	152	13	4	1	1	37	0	0	6.1	150	247	0.6	4.4	7.33333	1.38636	342.432	56.1364	0	7.4	5.3	138	225	0.2	1.8	9	2.94444	662.5	125	0	6.95
127	vad	6000210611	1	15	10	7	22	81	1	4	36.5	1	0	1	1	0	1	0	0	166	6	16	0	1	36.5	1	0	6.6	139	172	0.3	2.4	8	2.75	473	71.6667	1	15.6	13.5	138	240	1.1	0.8	0.727273	16.875	4050	300	2	8.7
128	vad	6010067235	0	5	4	5	8	49	1	14	36.3	1	0	1	0	0	0	0	0	143	11	11	0	1	36.5	0	0	13.9	155	178	0.5	1.1	2.2	12.6364	2249.27	161.818	1	14.5	12.7	140	180	0.5	1.2	2.4	10.5833	1905	150	1	6.18
129	vad	6001492011	0	11	5	3	12	60	0	6	36.8	0	0	0	0	0	0	0	0	131	10	17	1	1	36.5	0	0	6.8	112	142	0.2	0.6	3	11.3333	1609.33	236.667	2	7.7	6.8	112	142	0.2	0.6	3	11.3333	1609.33	236.667	2	6.58
130	vad	6010127173	1	14	8	9	15	68	1	8	37	1	0	1	0	0	0	0	0	170	8	28	0	0	37.8	1	0	16.7	119	324	0.3	0.2	0.666667	83.5	27054	1620	2	16.6	14.3	121	286	0.3	0.2	0.666667	71.5	20449	1430	2	16.95
131	vad	6010048407	0	12	7	3	13	64	1	6	36.5	0	0	0	0	0	1	0	0	155	12	17	0	1	37	0	0	4	157	110	0.5	1.8	3.6	2.22222	244.444	61.1111	1	6	5.1	136	94	0.1	0.8	8	6.375	599.25	117.5	0	6.67
132	vad	6010092212	1	12	9	6	14	66	1	3	36.2	1	0	1	0	0	1	0	0	121	8	18	1	1	37	1	0	4.1	146	263	0.9	3.3	3.66667	1.24242	326.758	79.697	2	7.4	4.8	116	193	0.6	1.8	3	2.66667	514.667	107.222	2	6.37
133	vad	6010093257	0	12	9	3	16	76	0	5	36.9	0	0	0	0	0	1	0	0	117	10	19	0	1	36.8	1	0	3.1	123	230	0.2	0.4	2	7.75	1782.5	575	2	3	2.3	102	215	0.2	0.5	2.5	4.6	989	430	2	7.64
134	vad	6000276897	0	8	6	3	16	71	0	3	36.5	1	0	0	0	0	1	0	0	139	12	15	0	1	36.5	1	0	5.6	94	189	0.4	0.8	2	7	1323	236.25	2	11.5	10.8	107	217	0.1	0.5	5	21.6	4687.2	434	1	10.45
135	vad	6001809011	0	4	6	2	8	58	0	5	36.7	0	0	0	0	0	1	0	0	111	12	12	0	1	37	1	0	6.7	129	139	0.2	1	5	6.7	931.3	139	0	7.6	6.3	132	143	0.4	0.9	2.25	7	1001	158.889	1	6.03
136	vad	6001068083	0	8	3	3	15	73	0	3	36.8	1	1	0	0	0	0	1	0	137	11	14	0	1	37	0	0	1.4	99	87	0.1	0.4	4	3.5	304.5	217.5	2	2.7	1.9	96	99	0.2	0.5	2.5	3.8	376.2	198	2	7.06
137	vad	6010078733	1	13	6	3	16	72	1	1.5	36	0	0	1	0	0	0	0	0	148	11	20	0	1	37	0	0	4.5	128	329	0.4	3.8	9.5	1.18421	389.605	86.5789	1	14.2	12.4	118	299	0.3	1.4	4.66667	8.85714	2648.29	213.571	1	7.48
138	vad	6010079331	0	11	5	4	15	81	1	48	36.3	0	0	1	0	0	0	0	0	125	12	5	0	0	37	0	0	5.8	124	256	0.4	1.1	2.75	5.27273	1349.82	232.727	2	8.7	6.5	109	259	0.7	1.4	2	4.64286	1202.5	185	2	6.56
139	vad	6001581644	1	10	6	4	14	82	0	4.5	35.5	1	1	0	0	0	0	0	0	154	12	11	0	1	36.8	1	1	3.5	107	202	0.5	2.2	4.4	1.59091	321.364	91.8182	2	7.3	5.4	102	208	0.3	1.5	5	3.6	748.8	138.667	1	6.48
140	vad	6000523390	0	8	4	3	10	60	1	13	36.8	1	0	1	0	0	0	0	0	156	12	6	0	1	37	0	0	4.3	170	152	0.3	0.9	3	4.77778	726.222	168.889	2	5	3.8	169	159	0.2	0.7	3.5	5.42857	863.143	227.143	2	5.11
141	vad	6000662337	0	8	7	6	16	78	0	10	36.5	1	0	0	0	0	1	0	0	179	7	15	0	1	36.5	1	0	7.1	105	254	0.4	1	2.5	7.1	1803.4	254	2	8.9	7.5	96	251	0.4	1	2.5	7.5	1882.5	251	2	5.9
142	vad	6000050392	0	13	6	3	16	73	1	3	36.5	1	0	1	0	0	0	0	0	155	12	20	0	1	36.9	0	0	6.2	125	151	0.7	1.5	2.14286	4.13333	624.133	100.667	2	7.5	6.1	113	141	0.4	0.8	2	7.625	1075.12	176.25	2	6.83
143	vad	6010058526	0	12	8	3	13	61	1	2	36.5	1	1	1	0	0	0	0	0	128	12	18	1	1	37	1	0	2.5	144	135	0.5	3.2	6.4	0.78125	105.469	42.1875	0	4.6	2.8	134	129	0.3	1.4	4.66667	2	258	92.1429	0	10.41
144	vad	6010058831	0	8	6	3	10	63	1	5.5	36.4	0	0	1	0	0	0	0	0	155	12	8	0	1	37	1	0	7.2	161	228	0.5	2.1	4.2	3.42857	781.714	108.571	2	10.8	8.7	151	214	0.5	1.5	3	5.8	1241.2	142.667	2	6.67
145	vad	5045142	1	8	6	3	10	63	1	6	36.5	1	1	1	0	0	0	0	0	120	12	5	1	1	37	1	0	3	144	191	0.7	3.2	4.57143	0.9375	179.062	59.6875	1	6.8	4	136	179	0.6	2.1	3.5	1.90476	340.952	85.2381	2	8.46
146	vad	6010061226	0	8	3	4	14	74	0	33	36.5	1	1	0	0	0	0	0	0	155	13	11	0	1	37	0	1	9.1	119	105	0.6	1.8	3	5.05556	530.833	58.3333	2	9	7.2	86	137	0.4	1.4	3.5	5.14286	704.571	97.8571	2	11.4
147	vad	6010063169	0	5	5	2	9	55	1	8	36	0	0	1	0	0	1	0	0	133	12	5	0	0	36	0	0	6.7	145	164	0.4	0.9	2.25	7.44444	1220.89	182.222	1	8.4	6.6	145	195	0.5	1.2	2.4	5.5	1072.5	162.5	1	7.27
148	vad	6000074531	0	9	4	3	12	71	1	3	36.3	1	1	0	0	0	0	0	0	124	12	10	0	1	36.3	0	0	5.4	144	191	0.6	1.1	1.83333	4.90909	937.636	173.636	1	7.1	5.2	132	196	0.6	1.3	2.16667	4	784	150.769	1	9.86
149	vad	6010067136	1	14	8	6	15	75	0	5	36.5	1	1	0	0	0	0	0	0	156	11	25	0	0	37	1	1	10.2	138	262	0.5	0.8	1.6	12.75	3340.5	327.5	2	15	14.4	129	254	0.2	0.5	2.5	28.8	7315.2	508	2	9.6
150	vad	5040531	1	9	4	6	15	71	1	8	36	1	1	1	0	0	0	0	0	127	12	10	1	1	36.5	0	0	12.3	135	187	0.9	1.4	1.55556	8.78571	1642.93	133.571	2	12.8	10.2	129	170	1	1.5	1.5	6.8	1156	113.333	2	11.19
151	vad	6000869292	0	8	4	3	12	79	0	19	36.7	1	0	0	0	0	0	0	0	173	12	10	0	0	37	0	0	4.3	131	234	0.5	2.2	4.4	1.95455	457.364	106.364	2	6	4.3	130	224	0.3	1.3	4.33333	3.30769	740.923	172.308	2	7
152	vad	6001218094	0	13	6	3	16	72	1	3	36.8	1	0	1	0	0	0	0	0	145	10	17	0	1	37	0	0	5.7	125	237	0.6	1.3	2.16667	4.38462	1039.15	182.308	2	6.8	5.2	117	214	0.4	1.1	2.75	4.72727	1011.64	194.545	2	5.05
153	vad	6010052889	0	8	4	3	10	64	1	9	36.4	0	0	1	0	0	0	0	0	152	12	12	0	1	37	0	0	5.1	154	172	0.3	1.5	5	3.4	584.8	114.667	1	7.1	5.2	157	178	0.5	1.5	3	3.46667	617.067	118.667	2	6.06
154	vad	6010054480	0	5	4	2	7	43	1	2	36.9	0	0	0	0	0	0	0	0	127	12	10	0	1	37	0	0	5.4	157	274	0.5	2.2	4.4	2.45455	672.545	124.545	1	13.1	11.7	148	260	0.3	1.1	3.66667	10.6364	2765.45	236.364	1	6.69
155	vad	6000682789	0	10	7	5	10	56	0	3.5	36.9	1	1	0	0	1	0	0	0	180	6	21	0	1	37	1	0	3.9	143	181	0.5	1.4	2.8	2.78571	504.214	129.286	1	5.9	4.5	137	178	0.3	1	3.33333	4.5	801	178	1	7.73
156	vad	6000140083	0	8	6	3	13	72	0	5	36.9	1	0	0	0	0	1	0	0	167	12	12	1	1	37	1	0	3.7	149	201	0.4	3.7	9.25	1	201	54.3243	0	6.4	5.6	126	148	0.1	0.7	7	8	1184	211.429	0	10.27
157	vad	1035721	0	1	3	0	3	57	1	4.5	36.4	0	0	1	0	0	0	0	0	132	15	1	1	1	36.5	1	0	3.6	152	355	0.4	2.4	6	1.5	532.5	147.917	1	6.6	4.1	134	338	0.4	1.9	4.75	2.15789	729.368	177.895	1	6.25
158	vad	6000306433	0	9	5	3	13	70	1	24	36.6	1	0	0	0	1	1	0	0	144	10	12	0	1	37	0	0	8.5	145	180	0.6	1.5	2.5	5.66667	1020	120	1	9.4	7.4	138	164	0.5	1.5	3	4.93333	809.067	109.333	1	6.62
159	vad	5038201	0	7	5	3	9	68	0	16	37.7	1	0	0	0	0	0	0	0	165	11	13	1	1	36.5	1	0	4.1	123	197	0.4	1.7	4.25	2.41176	475.118	115.882	2	8.9	7.2	113	176	0.4	1.1	2.75	6.54545	1152	160	2	7.62
160	vad	6010046958	1	9	6	3	16	70	1	2.5	36.7	1	0	1	0	0	0	0	0	160	10	15	0	1	37	1	0	3.3	133	146	0.3	1.1	3.66667	3	438	132.727	2	10.2	8	137	165	0.3	1.8	6	4.44444	733.333	91.6667	1	6.6
161	vad	6000303100	0	8	5	3	15	70	0	4.5	36.1	1	0	0	0	0	0	0	0	165	12	15	1	1	37	1	0	5.7	124	224	0.3	2	6.66667	2.85	638.4	112	1	7.3	6.1	124	223	0.2	1.1	5.5	5.54545	1236.64	202.727	1	5.79
162	vad	6010032231	0	11	5	4	15	86	1	4	36.5	1	0	1	0	1	0	0	0	172	12	7	0	1	37	0	1	3.7	128	156	0.4	1.5	3.75	2.46667	384.8	104	1	5.6	4.7	129	150	0.2	0.7	3.5	6.71429	1007.14	214.286	1	5.24
163	vad	5032047	0	8	4	3	10	69	1	13	36.9	0	0	1	0	0	0	0	0	132	12	12	0	1	36.5	0	0	6.5	138	221	0.7	2.7	3.85714	2.40741	532.037	81.8519	2	7.8	5.8	124	226	0.4	1.6	4	3.625	819.25	141.25	2	6.47
164	vad	6010033230	0	9	8	3	14	77	1	3	36.3	0	0	1	0	0	1	0	0	173	12	13	0	1	37	1	0	5.2	149	190	0.5	3.9	7.8	1.33333	253.333	48.7179	0	9.4	7.9	138	151	0.3	1.1	3.66667	7.18182	1084.45	137.273	1	8.57
165	vad	6010025422	0	12	8	3	16	72	0	7	36.4	1	0	0	0	0	1	0	0	164	10	19	1	1	37	1	0	6.7	112	198	0.2	0.8	4	8.375	1658.25	247.5	2	8.7	7.5	108	215	0.3	0.9	3	8.33333	1791.67	238.889	2	9.11
166	vad	5028636	1	17	10	7	18	83	1	3	36.5	0	0	0	0	0	1	0	0	168	4	40	0	1	36.5	1	0	8.7	143	155	0.4	1.6	4	5.4375	842.812	96.875	2	16.1	13.9	155	143	0.5	1.7	3.4	8.17647	1169.24	84.1176	2	9.19
167	vad	6010025773	1	13	9	6	18	75	1	7	36.8	1	0	1	0	0	0	0	0	195	10	17	0	1	37	1	0	11.4	154	191	0.4	0.5	1.25	22.8	4354.8	382	1	8	7.1	142	179	0.3	0.6	2	11.8333	2118.17	298.333	1	16.28
168	vad	6000834238	1	11	8	3	15	80	1	3	36.6	1	0	0	0	0	1	0	0	156	11	14	1	1	37	1	0	5.1	160	247	0.5	4.9	9.8	1.04082	257.082	50.4082	0	10.5	9	147	208	0.6	0.9	1.5	10	2080	231.111	1	8.49
169	vad	6001423686	0	16	8	7	17	88	0	1.5	36.7	0	0	0	0	0	0	0	0	129	7	29	0	1	37	1	0	4.3	122	210	0.5	3.2	6.4	1.34375	282.188	65.625	0	10	8.7	102	161	0.3	1	3.33333	8.7	1400.7	161	1	6.78
170	vad	739458	0	4	3	2	7	54	0	5.5	36.5	0	0	0	0	0	0	0	0	112	10	13	0	1	36.5	0	0	4.6	116	103	0.1	0.6	6	7.66667	789.667	171.667	1	4.8	4.1	113	96	0.2	0.5	2.5	8.2	787.2	192	2	6.16
171	vad	5024785	1	11	8	8	12	38	1	3.5	36	1	0	0	0	0	0	0	0	166	7	32	0	0	36.5	1	0	12	170	299	0.2	1.1	5.5	10.9091	3261.82	271.818	1	11.3	9.4	142	300	0.3	1.6	5.33333	5.875	1762.5	187.5	1	13.8
172	vad	5024952	0	12	9	3	16	75	0	3	36.5	1	0	0	0	0	1	0	0	165	12	16	0	1	36.5	1	0	4.5	127	206	0.3	1.3	4.33333	3.46154	713.077	158.462	2	5.5	4.2	111	201	0.2	1.1	5.5	3.81818	767.455	182.727	1	7.88
173	vad	287929	1	14	9	7	20	85	0	6	36.5	1	1	0	0	1	1	0	0	190	8	17	0	0	36.5	1	0	5.9	122	165	0.3	1.2	4	4.91667	811.25	137.5	2	7.6	5.8	117	179	0.3	1.5	5	3.86667	692.133	119.333	1	12.24
174	vad	6000289587	0	11	7	3	12	65	0	3	36.6	0	0	0	0	0	0	0	0	135	12	16	0	1	37	1	0	5.6	128	237	0.5	1.9	3.8	2.94737	698.526	124.737	2	8.5	7.1	118	232	0.3	1	3.33333	7.1	1647.2	232	2	5.75
175	vad	6010019353	1	15	7	6	16	70	1	5	36.5	0	0	0	0	0	1	0	0	149	8	39	1	0	37	0	0	7.2	127	115	0.4	0.5	1.25	14.4	1656	230	2	9.8	8	124	118	0.9	0.9	1	8.88889	1048.89	131.111	2	7.87
176	vad	6001137771	0	8	5	3	13	76	0	4.5	36.6	0	1	0	0	0	1	0	0	157	11	13	1	1	37	0	0	2.9	117	173	0.3	1.5	5	1.93333	334.467	115.333	1	5.1	3.6	112	171	0.2	1.2	6	3	513	142.5	1	10.4
177	vad	5019865	1	15	9	9	16	70	1	11	36.8	0	0	0	0	0	1	0	0	147	7	21	1	0	36.5	1	0	9.7	137	398	0.5	1.2	2.4	8.08333	3217.17	331.667	2	22.9	21.7	115	375	0.6	0.5	0.833333	43.4	16275	750	2	6.25
178	vad	810951	1	8	7	3	15	78	0	48	36.1	1	0	0	0	0	1	0	0	110	12	13	0	1	36.5	1	0	7.9	130	213	0.3	0.9	3	8.77778	1869.67	236.667	2	7.9	6.1	125	203	0.4	1.1	2.75	5.54545	1125.73	184.545	2	14.2
179	vad	5020376	1	9	7	5	16	79	1	4.3	36.8	1	0	1	1	0	0	0	0	206	12	12	0	1	36.5	1	0	3.8	153	220	0.5	1.3	2.6	2.92308	643.077	169.231	2	9.9	8.3	125	193	0.7	0.8	1.14286	10.375	2002.38	241.25	2	6.08
180	vad	621022	1	14	7	9	15	73	0	3.5	36.5	0	0	0	0	0	0	0	0	171	5	27	1	0	36.5	1	1	10.3	142	227	0.3	2.6	8.66667	3.96154	899.269	87.3077	1	11.6	9.9	124	197	0.8	0.9	1.125	11	2167	218.889	2	9.87
181	vad	5022352	1	12	9	8	14	65	1	5	36.9	0	0	1	0	1	1	0	0	209	10	19	1	1	36.5	1	0	11.9	159	154	0.5	0.9	1.8	13.2222	2036.22	171.111	2	11.2	10.1	143	134	0.5	0.5	1	20.2	2706.8	268	2	8.28
182	vad	1160824	0	8	5	6	10	65	1	2.8	36.5	0	0	0	0	0	1	0	0	125	12	14	0	1	36.5	0	0	11.1	140	189	1	2.6	2.6	4.26923	806.885	72.6923	2	10.9	9.2	130	173	0.4	1.2	3	7.66667	1326.33	144.167	2	8.54
183	vad	5016832	0	3	2	3	7	69	0	8	36.7	0	0	0	0	0	0	0	0	151	12	4	0	1	36.5	1	0	6.7	143	269	0.3	1.4	4.66667	4.78571	1287.36	192.143	1	10.2	8.1	135	286	0.6	1.5	2.5	5.4	1544.4	190.667	2	7.31
184	vad	5017329	1	9	7	3	13	79	1	21	37.4	1	0	1	0	1	0	0	0	143	11	14	0	1	36.3	1	1	5.3	150	169	0.3	1	3.33333	5.3	895.7	169	2	5.6	5.2	154	176	0.1	0.3	3	17.3333	3050.67	586.667	2	10.37
185	vad	5017629	1	9	6	3	13	74	1	7	36.4	0	0	1	0	0	0	0	0	169	12	7	0	1	36.5	1	0	5.2	169	154	0.3	1.1	3.66667	4.72727	728	140	2	5.8	4.1	151	176	0.3	1.3	4.33333	3.15385	555.077	135.385	2	7.76
186	vad	5018455	1	10	7	8	10	47	0	13	36.7	0	0	0	0	0	0	0	0	131	7	32	0	1	36.5	1	0	10.5	120	235	0.4	1.1	2.75	9.54545	2243.18	213.636	2	9.7	8	109	342	0.5	1.1	2.2	7.27273	2487.27	310.909	2	6.12
187	vad	764052	1	9	7	3	12	79	1	48	36	1	0	0	0	0	0	0	0	164	11	10	0	1	36.5	1	0	5.9	138	162	0.5	1.5	3	3.93333	637.2	108	1	12.8	11	136	175	0.8	1	1.25	11	1925	175	1	7.15
188	vad	6010006799	0	7	6	3	13	68	0	1	36.9	0	0	0	0	0	1	1	0	128	12	14	0	1	36.9	1	1	3	142	210	0.6	3.1	5.16667	0.967742	203.226	67.7419	1	7.5	5.6	128	176	0.3	1.6	5.33333	3.5	616	110	1	7.91
189	vad	1164163	1	14	7	4	18	88	0	2	36.6	1	0	0	0	0	1	0	0	175	10	20	1	1	36.5	0	0	4.1	153	271	0.5	3.6	7.2	1.13889	308.639	75.2778	1	8.9	8.1	118	218	0.2	0.5	2.5	16.2	3531.6	436	2	5.91
190	vad	547231	0	12	7	3	16	77	0	2	36.3	1	0	0	0	0	1	0	0	166	10	19	0	1	36.5	0	0	3.4	147	245	0.5	4.5	9	0.755556	185.111	54.4444	0	7.6	6.5	136	215	0.1	1	10	6.5	1397.5	215	0	8.04
191	vad	750388	1	15	10	6	18	80	1	3.5	36.9	1	0	0	0	0	1	0	0	153	11	20	0	1	36.9	1	0	10.1	115	108	0.6	0.5	0.833333	20.2	2181.6	216	2	11.3	10.2	112	99	0.6	0.5	0.833333	20.4	2019.6	198	2	7.21
192	vad	5012416	0	9	4	3	13	73	1	48	36.5	1	0	1	0	0	0	0	0	157	12	6	0	1	36.5	0	0	6.1	158	121	0.5	1.9	3.8	3.21053	388.474	63.6842	2	11.5	10.6	128	107	0.1	0.8	8	13.25	1417.75	133.75	1	8.35
193	vad	5013309	1	4	2	5	8	68	1	7	36.5	1	0	0	0	0	1	0	0	209	10	4	0	1	36.5	0	1	9.6	138	235	0.4	1	2.5	9.6	2256	235	2	18.1	22	134	193	0.3	1.2	4	18.3333	3538.33	160.833	2	9.91
194	vad	6010129135	0	3	3	3	8	66	0	5	37.1	1	0	0	0	0	1	0	0	174	12	4	1	1	37	1	0	5.8	138	223	0.4	1.3	3.25	4.46154	994.923	171.538	1	10.2	9	130	179	0.5	0.7	1.4	12.8571	2301.43	255.714	1	6.91
195	vad	6001558780	0	5	5	1	12	75	1	3.5	36	0	0	1	0	0	1	1	0	145	14	0	0	1	36.8	1	0	2.9	140	110	0.3	1	3.33333	2.9	319	110	2	9.1	8	135	110	0.3	0.7	2.33333	11.4286	1257.14	157.143	2	8.11
196	vad	6000934769	0	8	6	3	12	66	1	2	36.3	1	1	1	0	0	0	0	0	155	11	14	1	1	37	1	1	7.9	143	282	0.7	2	2.85714	3.95	1113.9	141	2	13.1	10.8	120	264	1.1	1.2	1.09091	9	2376	220	2	12.69
197	vad	6000109447	0	4	3	2	9	57	0	5	36	0	1	0	0	0	0	0	0	120	12	13	0	1	36.8	0	0	6.3	147	206	0.2	0.9	4.5	7	1442	228.889	1	7.8	5.6	118	196	0.4	1.8	4.5	3.11111	609.778	108.889	1	33.2
198	vad	6001507911	0	4	3	3	7	68	1	2	36.5	0	0	0	0	0	0	0	0	139	11	4	1	1	36.5	1	1	2.3	122	179	0.6	2.3	3.83333	1	179	77.8261	2	4.4	3.6	113	148	0.3	0.5	1.66667	7.2	1065.6	296	2	8.31
199	vad	6010099640	0	8	3	3	14	70	0	3	36	1	0	0	0	0	0	0	0	165	11	6	1	1	37	0	0	6.8	138	406	0.2	1.9	9.5	3.57895	1453.05	213.684	1	9.4	7.7	114	358	0.3	1.3	4.33333	5.92308	2120.46	275.385	2	12.83
200	vad	6001466601	0	8	3	3	12	71	0	3	36.5	1	0	0	0	0	0	0	0	143	10	11	1	1	37	0	0	5.7	147	227	0.4	2	5	2.85	646.95	113.5	0	8.8	6.5	135	207	0.4	1.7	4.25	3.82353	791.471	121.765	1	6.7
201	vad	6010148081	0	10	7	4	15	88	0	5	36.3	1	0	0	0	0	1	0	0	145	11	11	0	1	36.5	1	0	6.9	109	127	0.2	0.6	3	11.5	1460.5	211.667	2	5.7	4.2	105	130	0.4	1	2.5	4.2	546	130	2	8.46
202	vad	6010159745	0	17	9	7	17	88	1	4	36.9	1	0	0	0	0	0	0	0	130	4	26	1	0	37	1	0	5.6	117	144	0.5	0.6	1.2	9.33333	1344	240	2	8.9	8	113	145	0.7	0.2	0.285714	40	5800	725	2	6.72
203	vad	6010161808	0	8	4	6	13	67	1	11	36.5	0	1	1	0	0	0	0	0	156	11	15	0	1	36.5	0	0	8.8	154	190	0.6	2.4	4	3.66667	696.667	79.1667	2	15.8	12.7	148	211	0.7	2.4	3.42857	5.29167	1116.54	87.9167	2	5.77
204	vad	6001485244	0	8	3	3	12	74	0	4	36.8	1	0	0	0	0	0	0	0	173	11	10	1	0	37	0	1	4.4	141	235	0.4	1.6	4	2.75	646.25	146.875	1	4.8	3.5	122	213	0.2	1	5	3.5	745.5	213	0	7.54
205	vad	6001571211	0	9	4	3	13	70	1	2	36.3	1	1	1	0	1	0	0	0	136	12	11	1	1	36.8	0	0	6.1	152	274	0.6	3.8	6.33333	1.60526	439.842	72.1053	1	15.2	13.9	139	232	0.3	1	3.33333	13.9	3224.8	232	2	8.76
206	vad	6010203188	0	8	5	3	13	78	0	7	36.9	0	0	0	0	0	1	0	0	152	12	6	1	1	36.5	0	0	8.8	121	279	0.4	1.1	2.75	8	2232	253.636	2	10.5	9.5	124	263	0.4	0.6	1.5	15.8333	4164.17	438.333	2	7.63
207	vad	6010203890	0	15	9	6	16	73	1	2	36.9	1	0	0	0	0	1	0	1	128	9	27	0	1	36.5	1	0	4.4	143	160	0.4	1.6	4	2.75	440	100	2	5.7	4	137	165	0.5	1.1	2.2	3.63636	600	150	2	7.7
208	vad	6010206623	1	16	9	10	21	86	0	6	37.1	0	0	0	1	0	1	0	0	140	6	25	0	1	38	1	0	19.8	106	277	0.4	0.5	1.25	39.6	10969.2	554	2	18.8	17.4	111	297	0.8	0.5	0.625	34.8	10335.6	594	2	8.48
209	vad	6000259837	1	15	9	4	17	84	1	4	36.5	0	0	0	0	0	0	0	0	162	11	17	0	0	37	1	0	5	151	268	0.3	2.1	7	2.38095	638.095	127.619	1	6.7	5.9	132	229	0.2	0.6	3	9.83333	2251.83	381.667	2	9.79
210	vad	6001728788	0	8	3	3	12	70	0	72	36.6	1	0	0	0	0	0	0	0	101	12	5	0	1	37	0	0	5.3	100	244	0.3	1.3	4.33333	4.07692	994.769	187.692	1	9	6.4	91	225	0.4	2.1	5.25	3.04762	685.714	107.143	0	6.39
211	vad	6001055745	0	10	7	4	12	83	0	9	36.6	1	0	0	0	0	1	0	0	192	12	9	0	1	37	1	0	4.4	133	194	0.2	1	5	4.4	853.6	194	1	8.1	6.4	131	204	0.4	1.2	3	5.33333	1088	170	2	7.23
212	vad	6001160533	0	7	4	2	12	85	1	7	37	0	0	0	0	0	0	0	0	137	15	3	0	1	37	1	1	5.2	147	182	0.4	1.7	4.25	3.05882	556.706	107.059	1	13.7	12.7	136	152	0.3	0.6	2	21.1667	3217.33	253.333	1	10.39
213	vad	6000541501	0	0	2	5	5	55	0	11.71	38	1	0	0	0	0	0	0	0	177	12	4	0	0	36.8	1	0	11.7	131	318	0.3	0.9	3	13	4134	353.333	1	20	11.7	124	318	0.9	1.3	1.44444	9	2862	244.615	1	9.39
214	vad	6000462135	0	8	3	6	12	72	0	120	36.88	1	0	0	0	0	0	0	0	109	12	6	0	1	37	0	0	8.7	137	295	0.4	2.8	7	3.10714	916.607	105.357	0	8.1	5.1	119	270	0.3	2.7	9	1.88889	510	100	0	8.99
215	vad	6010237714	1	11	8	8	12	56	1	5	36	1	0	0	0	0	0	0	0	165	7	21	0	0	37	1	0	11.7	169	251	0.4	0.8	2	14.625	3670.88	313.75	2	15.7	13.8	149	242	0.8	1	1.25	13.8	3339.6	242	2	11.21
216	vad	6010238455	0	4	3	1	5	79	0	2	36.8	0	0	0	0	0	0	0	0	182	15	0	0	1	36.8	1	0	4.4	145	211	0.3	2.2	7.33333	2	422	95.9091	0	7.3	4.8	127	181	0.4	2	5	2.4	434.4	90.5	0	5.28
217	vad	6000386382	0	4	2	3	8	65	1	2	36.9	1	0	0	0	1	1	0	0	168	11	4	1	1	37	0	0	4.2	144	168	0.5	1.7	3.4	2.47059	415.059	98.8235	1	7.1	6	139	163	0.2	0.8	4	7.5	1222.5	203.75	1	6.2
218	vad	6001016808	0	8	4	3	10	61	1	3.5	36.6	1	0	1	0	0	0	0	0	136	11	6	0	1	37	0	1	5.5	136	234	0.4	1.8	4.5	3.05556	715	130	1	9	7.1	129	229	0.4	1.3	3.25	5.46154	1250.69	176.154	2	6.46
219	vad	6010256932	0	5	6	2	7	26	1	7.5	37.3	1	0	0	0	0	0	0	0	172	12	7	0	1	36.8	1	0	4.7	181	155	0.5	1.4	2.8	3.35714	520.357	110.714	2	9.1	7.6	164	193	0.5	1	2	7.6	1466.8	193	2	7.27
220	vad	6001257086	0	7	3	3	9	65	0	4	36.5	1	1	0	0	0	0	0	0	172	12	8	0	0	37	0	0	5.3	126	212	0.3	0.9	3	5.88889	1248.44	235.556	2	8	7	136	246	0.4	0.6	1.5	11.6667	2870	410	2	9.7
221	vad	6010261461	0	14	8	6	12	67	1	25	36.5	0	0	0	0	0	0	0	0	174	3	34	0	0	36.7	1	1	7.2	122	198	0.5	2	4	3.6	712.8	99	2	9.1	7.2	126	195	0.4	1.4	3.5	5.14286	1002.86	139.286	2	6.34
222	vad	6000736016	0	8	6	6	10	69	1	5	36.53	0	0	1	0	0	0	0	0	101	11	10	0	1	36.8	1	0	15.2	111	316	0.5	1.1	2.2	13.8182	4366.55	287.273	2	11.5	10.2	103	320	0.4	1	2.5	10.2	3264	320	2	8.71
223	vad	6010280659	0	5	1	1	8	70	1	12	36.9	0	0	1	0	0	0	0	0	126	15	2	0	1	36.8	0	0	4.2	136	196	0.5	2.5	5	1.68	329.28	78.4	1	8.8	6.7	132	188	0.4	1.6	4	4.1875	787.25	117.5	2	4.79
224	vad	6000157467	0	6	2	7	10	85	0	4	36.8	1	0	0	0	0	1	0	0	168	12	1	1	1	36.8	0	1	9.7	124	146	0.4	1.7	4.25	5.70588	833.059	85.8824	2	11.1	8.3	117	154	0.4	2.3	5.75	3.6087	555.739	66.9565	1	7.4
225	vad	6000208794	0	1	1	0	3	37	1	2.5	36.7	1	1	1	0	0	0	0	0	128	15	0	0	1	37	0	1	5.6	140	236	0.6	2.6	4.33333	2.15385	508.308	90.7692	2	8.6	6.1	148	248	0.5	1.8	3.6	3.38889	840.444	137.778	2	9.78
226	vad	6010320189	0	9	7	3	14	71	1	6.5	36.9	0	0	1	0	0	1	0	0	121	11	8	1	1	37	1	0	2.85	139	138	0.46	1.12	2.43478	2.54464	351.161	123.214	1	3.88	2.66	131	127	0.25	0.94	3.76	2.82979	359.383	135.106	1	5.48
227	vad	6000858077	0	11	6	3	13	61	0	2.5	36.8	0	0	0	0	0	1	0	0	136	11	16	0	1	37	0	0	5.19	102	253	0.22	0.66	3	7.86364	1989.5	383.333	2	4.47	3.53	100	238	0.24	0.59	2.45833	5.98305	1423.97	403.39	2	6.91
228	vad	6010301846	0	5	7	5	8	59	1	5	36.7	0	0	0	0	0	1	0	0	127	11	11	0	1	36.8	1	0	9.97	112	591	0.8	1.03	1.2875	9.67961	5720.65	573.786	1	10.39	9	84	521	0.57	0.71	1.24561	12.6761	6604.23	733.803	1	6.31
229	vad	6000959999	0	10	5	4	17	81	0	3	36.6	1	0	0	0	0	1	0	0	160	12	8	0	0	37	0	1	3.85	134	99	0.29	1.38	4.75862	2.78986	276.196	71.7391	1	11.12	10.01	127	87	0.27	0.83	3.07407	12.0602	1049.24	104.819	2	11.43
230	dev	586387	0	9	4	6	14	74	1	3	36.3	1	1	0	0	0	0	0	0	142	10	10	0	1	36.5	0	0	10	123	201	0.4	1.4	3.5	7.14286	1435.71	143.571	2	9.7	8.2	112	196	0.4	1.4	3.5	5.85714	1148	140	2	19.09
231	dev	6000121877	0	8	6	3	9	65	1	5.5	36	1	0	0	0	1	0	0	0	122	11	13	0	1	37	1	0	4.6	133	282	0.6	1.5	2.5	3.06667	864.8	188	2	8.5	6.4	123	270	0.4	1.3	3.25	4.92308	1329.23	207.692	2	7.45
232	dev	9001444967	0	4	3	7	9	47	0	8	36.7	1	0	0	0	0	0	0	0	206	7	6	0	1	36.4	0	0	6.9	159	460	0.4	1.4	3.5	4.92857	2267.14	328.571	1	8.4	6.006	140	441	0.4	1.9	4.75	3.16105	1394.02	232.105	0	16.9
233	dev	6000903071	1	9	8	2	11	55	1	9.5	36.9	1	0	1	0	0	0	0	0	141	11	18	0	1	37	1	0	6	134	176	0.5	1.7	3.4	3.52941	621.176	103.529	1	11.5	9.2	126	160	0.7	1.4	2	6.57143	1051.43	114.286	1	6.99
234	dev	9001462246	0	8	4	1	6	68	1	10	36.9	0	1	0	0	0	0	0	0	142	15	6	0	1	36.5	0	0	4.0687	126	142	0.5	1.5	3	2.71247	385.17	94.6667	2	5.9	4.1418	115	130	0.5	1.1	2.2	3.76527	489.485	118.182	2	6.4
235	dev	50202615	1	9	6	3	10	73	1	9	36.8	1	1	0	0	1	0	0	0	123	10	7	0	1	36.5	1	1	7.3	114	191	0.8	1.6	2	4.5625	871.438	119.375	1	9.9	7.5	96	163	0.8	1.2	1.5	6.25	1018.75	135.833	1	14.47
236	dev	1086022	0	14	7	3	21	80	0	2.5	36.1	1	0	0	0	0	1	1	0	192	10	17	1	1	36.5	0	0	6.2	138	167	0.6	3	5	2.06667	345.133	55.6667	1	10.3	8.2	119	232	0.6	3	5	2.73333	634.133	77.3333	1	9.19
237	dev	6002663858	1	9	5	1	10	72	1	4	36.7	1	0	0	0	1	1	0	0	148	15	6	0	1	36.5	0	0	2.6828	116	154	0.5	1	2	2.6828	413.151	154	2	5.9	4.425	121	158	0.5	1	2	4.425	699.15	158	2	5.94
238	dev	6002231676	1	12	6	5	14	92	0	2	36.5	1	0	0	0	0	0	0	0	144	14	11	0	1	36.4	1	0	4.771	142	252	1.6	6.5	4.0625	0.734	184.968	38.7692	1	8.2	6.1664	110	195	0.9	1.1	1.22222	5.60582	1093.13	177.273	1	4.37
239	dev	50213706	0	5	4	0	3	45	1	9.5	36.6	0	0	1	0	0	0	0	0	156	14	8	0	1	37.2	0	0	4.2	164	253	0.4	1.3	3.25	3.23077	817.385	194.615	2	8.6	6.3	142	132	0.7	1.6	2.28571	3.9375	519.75	82.5	2	5.6
240	dev	884303	0	8	4	3	9	67	1	3	36.3	0	0	0	0	1	0	0	0	151	11	14	0	1	36.5	0	0	7.5	155	163	0.4	2.5	6.25	3	489	65.2	1	8.4	6.3	147	159	0.4	2.5	6.25	2.52	400.68	63.6	1	6.74
241	dev	6010169207	0	5	4	2	7	56	1	16	36.9	0	0	0	0	0	0	0	0	150	12	5	0	1	37	0	0	8.2	141	302	0.1	1	10	8.2	2476.4	302	0	8.3	7.2	129	290	0.2	0.9	4.5	8	2320	322.222	0	8.25
242	dev	5017514	1	12	7	3	15	73	0	16	35.9	0	0	0	0	0	0	0	0	181	11	17	0	0	36.5	1	0	3.8	157	201	0.3	0.8	2.66667	4.75	954.75	251.25	2	6.2	5.5	124	188	0.3	0.4	1.33333	13.75	2585	470	2	7.6
243	dev	1162140	1	14	8	9	16	73	0	9	36.5	1	0	0	0	1	1	0	0	153	6	23	0	1	36.5	1	0	10.1	135	326	0.4	1.2	3	8.41667	2743.83	271.667	2	12.9	10.6	118	300	0.7	1.5	2.14286	7.06667	2120	200	2	7.75
244	dev	6000349939	0	4	3	2	9	53	0	1.5	36.8	1	1	0	0	1	0	0	0	110	12	10	0	1	36.8	0	0	6.9	81	330	0.4	2.4	6	2.875	948.75	137.5	1	9.2	7.1	76	206	0.3	1.7	5.66667	4.17647	860.353	121.176	1	14.24
245	dev	50217832	1	16	8	7	20	86	0	4	36.5	1	0	0	0	0	0	0	0	111	7	35	0	0	36.5	1	0	6.7	136	244	0.4	0.4	1	16.75	4087	610	2	4.4	3.4	95	156	0.4	0.7	1.75	4.85714	757.714	222.857	2	7.95
246	dev	776030	0	8	4	6	9	62	1	7	37	1	0	0	0	0	0	0	0	174	12	5	0	1	36.5	0	0	9.2	168	179	0.3	1.6	5.33333	5.75	1029.25	111.875	1	8.3	6.4	145	174	0.3	1.6	5.33333	4	696	108.75	1	6.26
247	dev	6000707541	0	5	7	2	8	54	1	1	37	1	0	0	0	0	1	0	0	150	12	14	0	1	37	1	0	4.9	168	143	0.6	2.4	4	2.04167	291.958	59.5833	1	7.9	6.3	159	139	0.2	1.3	6.5	4.84615	673.615	106.923	0	5.84
248	dev	1190588	1	12	6	3	16	64	1	2	37.4	0	0	1	0	0	0	1	0	129	11	18	0	1	36.5	0	0	8.8	163	175	0.7	1.3	1.85714	6.76923	1184.62	134.615	2	9.5	7.7	167	161	0.7	1.3	1.85714	5.92308	953.615	123.846	2	5.31
249	dev	50213138	0	9	9	5	6	53	1	2.5	36.6	0	0	0	0	0	1	0	0	143	9	18	1	1	37.8	1	0	6.4	136	190	0.2	0.9	4.5	7.11111	1351.11	211.111	1	4.26	4.6008	127	202	0.7	0.9	1.28571	5.112	1032.62	224.444	2	10.4
250	dev	6010047155	1	12	8	6	12	69	1	8	36.7	0	0	0	0	0	0	0	0	168	11	17	1	1	37	1	1	15	146	199	0.4	1	2.5	15	2985	199	1	11	9.7	127	180	0.3	0.9	3	10.7778	1940	200	1	8.48
251	dev	6010128046	0	0	0	2	5	46	0	2	37.8	1	0	0	0	0	0	0	0	211	15	4	1	0	37.8	0	0	3.6	151	233	0.4	2	5	1.8	419.4	116.5	0	7.9	5.2	140	372	0.4	2.2	5.5	2.36364	879.273	169.091	0	8.78
252	dev	6010311916	0	8	4	3	10	69	1	4	36.7	1	0	1	0	0	0	0	0	157	12	10	1	1	37	0	1	6.2	131	195	0.4	1	2.5	6.2	1209	195	2	9	7.5	127	202	0.5	0.9	1.8	8.33333	1683.33	224.444	2	6.73
253	dev	9000307044	1	8	6	3	16	73	0	4	36.2	1	0	0	0	1	1	1	0	150	10	12	0	1	36.4	1	0	2.6531	142	193	0.4	1.2	3	2.21092	426.707	160.833	1	4.5	2.5875	122	175	0.3	0.2	0.666667	12.9375	2264.06	875	1	6
254	dev	1080271	1	9	6	6	15	72	1	11	36.8	1	1	0	0	1	0	0	0	194	8	15	0	1	36.5	1	0	7.8	130	203	0.5	1	2	7.8	1583.4	203	1	13.8	12.6	132	215	0.5	0.7	1.4	18	3870	307.143	1	6.89
255	dev	5012188	0	14	7	8	15	72	0	3.5	36.5	1	0	0	0	0	0	0	0	205	4	32	0	1	36.5	1	0	4	131	197	0.1	0.8	8	5	985	246.25	1	7.4	5.7	130	199	0.2	1.5	7.5	3.8	756.2	132.667	1	10.07
256	dev	6010028546	1	16	9	4	21	91	0	6	36.6	1	0	0	0	0	1	1	0	142	10	18	0	1	37	1	0	7.8	108	145	0.2	0.9	4.5	8.66667	1256.67	161.111	1	6.3	5.3	100	144	0.2	0.8	4	6.625	954	180	2	6.29
257	dev	1199698	0	5	6	2	8	53	1	10	36.9	0	0	1	0	0	0	0	0	158	11	6	1	1	36.5	1	1	6	151	200	0.6	1.9	3.16667	3.15789	631.579	105.263	1	8.9	6.5	146	197	0.6	1.9	3.16667	3.42105	673.947	103.684	1	5.97
258	dev	50231494	1	12	8	9	19	63	1	120	36.8	1	0	1	0	1	0	0	0	150	6	18	0	1	36.5	1	0	12	109	152	1.2	2.3	1.91667	5.21739	793.043	66.087	2	9.9	7.92	112	147	0.9	1	1.11111	7.92	1164.24	147	2	7.88
259	dev	5027711	0	8	4	3	10	65	1	17	36.5	0	0	1	0	0	0	0	0	118	12	13	0	1	36.5	0	0	3	154	193	0.2	2.7	13.5	1.11111	214.444	71.4815	1	6.1	4.5	144	184	0.2	1.4	7	3.21429	591.429	131.429	1	6.29
260	dev	5045876	0	7	5	3	9	64	0	3	36.5	0	0	0	0	0	0	0	0	198	11	8	1	1	36.7	1	0	4.8	139	203	0.6	3.6	6	1.33333	270.667	56.3889	1	8.2	6.9	129	202	0.2	1.1	5.5	6.27273	1267.09	183.636	1	7.04
261	dev	5009964	0	5	4	2	8	54	1	7	36.5	0	0	1	0	0	0	0	0	129	12	10	0	1	36.5	0	0	3.9	153	243	0.8	1.6	2	2.4375	592.312	151.875	2	6.2	4.1	128	190	0.7	1.2	1.71429	3.41667	649.167	158.333	2	6.83
262	dev	50188479	1	12	9	6	5	64	1	5	36.8	0	0	0	0	0	1	0	0	117	5	16	0	1	37	1	0	4.654	73	172	0.5	1.3	2.6	3.58	615.76	132.308	2	6.5	4.7255	96	238	0.7	1	1.42857	4.7255	1124.67	238	2	6.93
263	dev	1115467	0	9	5	6	19	75	1	2.5	36.5	0	0	1	1	0	0	1	1	98	9	10	0	1	36.5	0	0	3.8	141	116	0.3	1.5	5	2.53333	293.867	77.3333	0	6.5	3.9	131	106	0.7	1.4	2	2.78571	295.286	75.7143	1	5.4
264	dev	50147615	1	15	8	3	14	75	1	2	36.5	1	0	0	0	0	1	0	0	172	11	27	0	0	36.1	0	1	6.2	119	141	0.7	3.2	4.57143	1.9375	273.188	44.0625	1	11	8.635	113	160	0.4	0.4	1	21.5875	3454	400	2	7.8
265	dev	7002678851	0	13	8	6	19	79	1	3	36.8	0	0	0	0	0	1	0	0	135	7	20	1	1	36.5	0	0	3.8808	134	146	0.5	1.1	2.2	3.528	515.088	132.727	2	5.1	3.6873	115	140	0.5	0.8	1.6	4.60912	645.278	175	2	5.44
266	dev	9001375614	0	15	9	7	17	83	1	2	36.9	1	0	0	0	1	0	0	0	140	11	16	0	1	36.4	1	0	13.5	151	311	1.4	2.2	1.57143	6.13636	1908.41	141.364	1	16.4	14.4976	132	298	1.1	0.8	0.727273	18.122	5400.36	372.5	1	8.5
267	dev	9001494574	1	10	4	4	14	82	0	2	36.4	1	0	0	0	0	0	0	0	119	12	11	1	1	36.6	0	0	6.6458	116	200	0.8	2.5	3.125	2.65832	531.664	80	1	9	7.227	119	202	0.7	1	1.42857	7.227	1459.85	202	1	5.76
268	dev	452160	1	12	7	6	15	70	0	5	36.7	0	0	0	0	0	0	0	0	180	7	16	0	1	35.9	1	0	4.8	113	222	0.3	0.8	2.66667	6	1332	277.5	1	5.6	4.5	117	217	0.4	0.7	1.75	6.42857	1395	310	1	5.96
269	dev	1091389	1	9	6	6	16	71	1	3.5	36.5	1	0	1	1	0	0	0	0	152	12	8	0	1	36.5	1	0	10	156	197	0.6	1.2	2	8.33333	1641.67	164.167	2	8.6	7.9	129	208	0.3	0.4	1.33333	19.75	4108	520	2	9.3
270	dev	50210237	1	11	8	8	15	56	1	3	36.5	1	0	1	0	0	0	0	0	112	8	35	0	1	37.9	1	0	8.6	172	298	0.9	4.2	4.66667	2.04762	610.19	70.9524	1	16.2	15	110	151	0.2	1	5	15	2265	151	1	9.18
271	dev	861711	1	13	9	3	16	72	1	4	36.4	1	0	0	0	0	1	0	0	127	10	18	0	1	36.5	1	0	6.6	127	100	0.3	0.7	2.33333	9.42857	942.857	142.857	1	10.9	9.2	149	91	0.6	1	1.66667	9.2	837.2	91	1	7.37
272	dev	5019855	1	5	6	2	10	52	1	8	36.5	0	1	0	0	0	0	0	0	144	12	15	0	0	36.5	1	0	6	161	159	0.3	1	3.33333	6	954	159	2	14.7	12.8	163	150	0.7	1.1	1.57143	11.6364	1745.45	136.364	2	6.99
273	dev	50231022	1	14	8	3	18	80	0	1.3	36.3	1	0	0	0	1	0	0	0	167	11	17	0	1	37.6	1	0	2.15	116	334	0.6	1.8	3	1.19444	398.944	185.556	1	8.5	6.5535	104	202	0.3	0.5	1.66667	13.107	2647.61	404	1	9.1
274	dev	9000961661	1	4	2	1	5	65	1	72	36.7	1	1	0	0	1	1	0	0	129	13	4	0	1	36.5	0	1	4.7691	108	242	0.5	1	2	4.7691	1154.12	242	2	7.2	5.724	113	263	0.5	0.9	1.8	6.36	1672.68	292.222	2	5.13
275	dev	1008927	1	14	8	6	15	78	0	4.5	36	1	0	0	0	0	0	0	0	155	4	22	0	1	36.5	1	0	3.8	124	205	0.4	1.9	4.75	2	410	107.895	1	4.9	3.6	111	187	0.4	1.9	4.75	1.89474	354.316	98.4211	1	5.51
276	dev	616934	0	5	4	2	7	59	1	4	36.6	1	0	0	0	0	0	0	0	114	11	12	1	1	36.5	0	0	8.1	144	199	0.6	1.2	2	6.75	1343.25	165.833	1	9.6	7	142	212	0.8	1.6	2	4.375	927.5	132.5	1	5.58
277	dev	6000328624	1	11	8	4	15	83	1	2.5	36.5	0	0	0	0	0	1	0	0	150	11	11	1	0	36.5	1	1	5.33	135	142	0.55	1.92	3.49091	2.77604	394.198	73.9583	2	7.46	6.53	124	117	0.33	0.58	1.75758	11.2586	1317.26	201.724	2	5.25
278	dev	50217896	0	5	6	5	9	55	1	3.5	36.8	0	0	1	0	0	0	0	0	112	9	15	0	1	36.9	1	0	6.1	123	223	0.7	1.7	2.42857	3.58824	800.176	131.176	2	7.7	5.6672	113	204	0.9	1.2	1.33333	4.72267	963.424	170	2	5.1
279	dev	6000670031	1	11	6	5	10	58	1	5	36.3	0	0	0	0	0	0	0	0	109	7	23	0	1	36.7	0	0	4.7	190	121	0.4	0.5	1.25	9.4	1137.4	242	1	8.7	7.7	177	110	0.4	0.5	1.25	15.4	1694	220	1	8.47
280	dev	50187084	1	11	8	8	19	59	1	4	36.5	1	0	1	0	0	0	0	0	150	6	35	0	0	36.5	1	0	15.4	150	289	1.1	1.2	1.09091	12.8333	3708.83	240.833	2	9.6	7.6	121	215	1	0.4	0.4	19	4085	537.5	2	7.68
281	dev	1176084	1	11	6	5	11	47	1	6.5	36.8	0	0	1	0	0	0	0	0	116	8	32	0	0	36.5	0	0	6.6	151	244	0.4	3.1	7.75	2.12903	519.484	78.7097	1	13.6	11	131	233	0.4	3.1	7.75	3.54839	826.774	75.1613	1	8.41
282	dev	9000874296	1	9	8	5	13	50	1	2	36.6	0	0	0	0	0	0	0	0	125	6	18	0	1	36.5	1	1	3.2508	112	51	0.4	0.5	1.25	6.5016	331.582	102	2	6.1	5.2216	108	44	0.6	0.3	0.5	17.4053	765.835	146.667	2	6
283	dev	6010020490	1	15	10	9	17	79	1	2	36.5	1	1	1	0	0	1	0	0	151	8	34	0	0	37	1	0	14.8	149	138	0.9	2.4	2.66667	6.16667	851	57.5	1	12	10.3	128	108	0.7	0.9	1.28571	11.4444	1236	120	1	9.65
284	dev	50132190	0	8	3	3	9	74	0	3	36.5	0	1	0	1	0	0	0	0	128	12	8	0	1	36.5	0	0	4	120	337	0.3	2.4	8	1.66667	561.667	140.417	0	7.8	5.7	105	314	0.5	1.6	3.2	3.5625	1118.62	196.25	1	10.43
285	dev	5018562	0	10	5	7	15	87	0	5	36.3	0	0	0	0	0	1	0	0	154	11	14	0	1	36.8	0	0	11.8	126	254	0.3	2	6.66667	5.9	1498.6	127	1	15.4	13.9	114	218	0.6	0.9	1.5	15.4444	3366.89	242.222	2	10.12
286	dev	6010103423	1	11	7	3	12	66	0	3	35.8	0	0	0	0	0	0	0	0	183	11	19	0	1	36.8	1	0	6.3	104	302	0.3	1.7	5.66667	3.70588	1119.18	177.647	1	13.3	11.5	87	268	0.1	1.4	14	8.21429	2201.43	191.429	1	7.18
287	dev	5015808	0	11	8	6	13	65	0	5	35.7	0	0	0	0	0	1	0	0	127	8	20	0	0	36.6	1	0	2.8	122	156	0.3	0.9	3	3.11111	485.333	173.333	2	7	5.6	116	141	0.3	1.2	4	4.66667	658	117.5	2	8.1
288	dev	50182548	1	4	5	7	9	34	0	9.3	36.8	1	1	0	0	0	0	0	0	202	9	7	1	1	37.4	1	0	3.7895	128	108	0.9	1.2	1.33333	3.15792	341.055	90	2	6	4.368	122	107	0.4	1	2.5	4.368	467.376	107	2	12.8
289	dev	9000215273	1	8	6	3	12	77	0	2	36	1	0	0	0	0	0	0	0	133	11	10	0	1	36.3	1	0	3.796	106	180	0.4	2	5	1.898	341.64	90	1	8.7	6.9339	93	187	0.5	1.2	2.4	5.77825	1080.53	155.833	2	7.2
290	dev	50253934	1	11	8	10	21	82	1	1.3	36.6	1	0	0	1	0	1	0	0	149	6	14	1	1	36.5	1	0	11.152	125	442	0.8	1.6	2	6.97	3080.74	276.25	2	13.9	11.4536	108	417	0.9	0.6	0.666667	19.0893	7960.25	695	2	6.96
291	dev	6010325515	0	9	8	0	11	52	1	4	36	1	0	1	0	0	0	0	0	199	14	19	0	1	37	1	0	7.41	121	183	0.47	0.7	1.48936	10.5857	1937.19	261.429	2	8.41	7.26	120	178	0.59	0.55	0.932203	13.2	2349.6	323.636	2	6.35
292	dev	50196187	0	8	6	1	8	64	1	7	36.9	0	1	1	0	0	0	0	0	165	13	9	0	1	36.8	1	0	5.6	159	146	0.4	2.2	5.5	2.54545	371.636	66.3636	0	5.3	3.4715	149	145	0.6	2	3.33333	1.73575	251.684	72.5	1	7.47
293	dev	5038565	0	8	6	6	10	65	1	4.5	36.7	1	1	1	0	0	0	0	0	124	12	7	1	1	36.5	1	0	21	170	263	1.5	1.4	0.933333	15	3945	187.857	2	15.3	13.5	139	245	0.7	1.1	1.57143	12.2727	3006.82	222.727	2	8.77
294	dev	50201363	0	5	4	0	3	43	1	4	36.8	0	0	1	0	0	0	0	0	145	14	8	0	1	36.8	0	0	4.4	148	270	0.3	1.6	5.33333	2.75	742.5	168.75	0	6.9	5.6	137	254	0.2	1.1	5.5	5.09091	1293.09	230.909	0	5.37
295	dev	50211004	1	10	6	4	15	85	0	17	36.6	1	0	0	0	0	0	0	0	164	10	10	0	0	36.5	1	0	4.2	128	254	0.5	1.7	3.4	2.47059	627.529	149.412	2	7.3	5.6	117	246	0.8	1	1.25	5.6	1377.6	246	2	6.5
296	dev	5008077	0	8	4	1	10	60	1	4	36.9	1	0	1	0	0	0	0	0	193	15	11	0	1	36.5	0	1	5.9	146	229	0.4	1.1	2.75	5.36364	1228.27	208.182	2	9.5	6.9	142	252	0.4	1.1	2.75	6.27273	1580.73	229.091	2	6.68
297	dev	642614	0	5	4	5	9	50	1	6	36.6	1	1	0	0	0	0	0	0	157	12	7	1	1	36.5	0	0	20	166	299	1.1	2.3	2.09091	8.69565	2600	130	2	16	13.1	146	284	0.4	2.3	5.75	5.69565	1617.57	123.478	1	15.83
298	dev	1159594	1	8	6	3	10	62	1	6.5	36.5	0	0	1	0	0	0	0	0	133	12	12	0	1	36.5	1	0	4.8	150	203	0.3	1.3	4.33333	3.69231	749.538	156.154	2	7.9	6	138	189	0.3	1.5	5	4	756	126	1	5.32
299	dev	50019062	1	15	10	6	19	80	1	5	36.3	1	0	0	1	1	1	0	0	170	9	19	0	1	36.5	1	0	10	134	168	0.6	1.4	2.33333	7.14286	1200	120	2	11.2	9	124	125	0.9	1.2	1.33333	7.5	937.5	104.167	2	6.15
300	dev	6010035701	0	11	6	5	11	48	1	6	36.5	1	0	1	0	0	0	0	0	120	6	30	1	1	37	0	0	7.9	134	180	0.2	0.6	3	13.1667	2370	300	2	13.5	12.4	124	180	0.6	0.6	1	20.6667	3720	300	2	6.16
301	dev	1165355	0	9	6	2	10	54	1	2	36.5	1	0	0	0	0	0	0	0	140	10	16	0	1	36.5	0	1	7.6	160	191	0.3	1.4	4.66667	5.42857	1036.86	136.429	1	11.4	10.1	152	190	0.3	1	3.33333	10.1	1919	190	2	7.39
302	dev	6010115665	0	1	1	2	6	57	1	4	36.5	0	1	1	0	0	0	0	0	210	13	4	1	0	36.5	0	0	5.8	153	279	0.6	2	3.33333	2.9	809.1	139.5	1	7.4	4.7	133	245	0.5	2	4	2.35	575.75	122.5	1	9.42
303	dev	808491	0	8	5	3	11	64	1	4.5	36.5	1	0	1	0	0	1	0	0	142	12	13	0	1	36.5	0	0	5	147	147	0.2	0.8	4	6.25	918.75	183.75	2	7.6	6.5	142	150	0.3	0.8	2.66667	8.125	1218.75	187.5	2	5.55
304	dev	6010189875	0	9	4	3	13	73	1	5	36.8	0	0	1	0	0	0	0	0	198	11	5	0	1	36.8	0	0	4.2	164	226	0.3	2.1	7	2	452	107.619	0	10.1	7.3	149	193	0.5	2.1	4.2	3.47619	670.905	91.9048	1	6.7
305	dev	50227574	1	8	6	5	11	43	0	1.22	36.5	0	0	0	0	0	1	0	0	126	4	19	0	1	36.5	0	0	1.9	143	192	0.4	1.7	4.25	1.11765	214.588	112.941	1	6.7	5.5	115	167	0.3	0.8	2.66667	6.875	1148.12	208.75	1	5.19
306	dev	50225906	0	8	4	1	7	66	1	7.5	36.7	1	1	1	0	0	0	0	0	151	13	6	0	1	36.5	0	0	4.5955	140	136	0.5	1.2	2.4	3.82958	520.823	113.333	1	8.5	6.3	119	114	0.7	1.4	2	4.5	513	81.4286	1	18.44
307	dev	9000491885	1	9	4	1	9	72	1	9	36.6	1	0	0	0	0	0	0	0	145	14	6	0	1	36.4	0	0	6.8	148	130	0.2	0.5	2.5	13.6	1768	260	1	7	5.705	130	115	0.5	0.7	1.4	8.15	937.25	164.286	1	6.3
308	dev	50199811	1	14	6	6	14	68	1	1	36.6	1	0	1	0	0	0	0	0	159	8	35	0	1	36.5	0	1	5.1	148	153	0.2	3.3	16.5	1.54545	236.455	46.3636	1	9.5	8.6	139	121	0.3	0.6	2	14.3333	1734.33	201.667	2	6.32
309	dev	6010058400	1	9	7	3	12	76	1	11.5	36.8	0	0	0	0	0	0	0	0	141	10	10	0	1	37	1	0	6.9	128	140	0.5	2	4	3.45	483	70	1	9.6	6.3	122	131	0.6	2.5	4.16667	2.52	330.12	52.4	1	6.17
310	dev	6000542041	0	8	4	3	9	67	1	3	36.3	0	0	0	0	0	0	0	0	156	12	12	0	1	37	0	0	5.7	139	112	0.2	0.9	4.5	6.33333	709.333	124.444	1	8	6.2	140	106	0.5	1.1	2.2	5.63636	597.455	96.3636	2	6.57
311	dev	6010020466	0	8	5	3	10	62	1	0.5	36.9	0	0	0	0	0	1	0	0	125	12	12	0	1	37	0	0	6.4	144	156	0.5	1.9	3.8	3.36842	525.474	82.1053	1	11.8	10.5	136	148	0.4	0.9	2.25	11.6667	1726.67	164.444	1	9.83
312	dev	50214283	1	15	9	4	15	85	1	3.5	36.8	0	0	0	0	0	0	0	0	145	10	20	0	1	36.5	1	0	4.2	134	165	0.4	1.2	3	3.5	577.5	137.5	2	5.8	10.6	105	147	0.5	0.6	1.2	17.6667	2597	245	2	5.73
313	dev	6001011449	0	5	4	5	8	57	1	3	36.6	0	0	1	0	0	0	0	0	137	12	10	0	1	36.5	0	0	10.7	137	211	0.3	1.1	3.66667	9.72727	2052.45	191.818	1	11.3	9	129	184	0.6	1.7	2.83333	5.29412	974.118	108.235	1	6.77
314	dev	50198457	1	12	9	9	18	60	1	3	36.8	0	0	0	0	0	1	0	0	145	8	19	1	1	36.5	1	0	12.4	138	204	0.4	1.3	3.25	9.53846	1945.85	156.923	2	12.4	10.4	130	191	0.6	1.7	2.83333	6.11765	1168.47	112.353	2	8.49
315	dev	9000642596	1	11	7	6	12	60	0	1.8	36.9	1	0	0	0	1	0	0	0	178	10	18	1	0	36.5	1	0	10.8	167	215	0.2	1.3	6.5	8.30769	1786.15	165.385	0	14	11.858	147	236	0.6	1.5	2.5	7.90533	1865.66	157.333	1	8.1
316	dev	6001716894	0	10	7	4	15	86	0	22	36.5	1	1	0	0	0	1	0	0	132	11	11	1	1	37	1	0	7.9	122	93	0.1	0.4	4	19.75	1836.75	232.5	2	7.3	6.3	120	103	0.3	0.6	2	10.5	1081.5	171.667	2	10.3
317	dev	50188514	1	8	6	1	11	67	1	2	36.8	1	1	1	0	0	0	0	0	145	13	11	1	0	36.8	1	0	7	138	197	0.5	1.2	2.4	5.83333	1149.17	164.167	2	6.1	4.6	100	140	0.9	0.6	0.666667	7.66667	1073.33	233.333	2	12.16
318	dev	50192953	0	12	6	6	16	61	1	7	36.8	1	0	0	0	0	0	0	0	149	7	17	0	1	36.8	0	0	4.632	148	160	0.4	0.9	2.25	5.14667	823.467	177.778	2	7.7	6	138	144	0.5	1.1	2.2	5.45455	785.455	130.909	2	12.3
319	dev	9001444673	0	14	6	9	15	65	1	4	36.3	1	0	0	0	0	0	0	0	162	5	35	0	0	36.3	0	0	10.1	142	183	0.3	1.5	5	6.73333	1232.2	122	0	7.3	5.913	114	174	0.4	1	2.5	5.913	1028.86	174	1	10.6
320	dev	1195449	0	5	4	5	8	55	1	4.5	36.5	1	0	1	0	0	0	0	0	145	6	5	0	1	36.5	0	0	8.4	189	211	0.5	1.6	3.2	5.25	1107.75	131.875	1	11.5	10.1	179	210	0.5	1.6	3.2	6.3125	1325.62	131.25	1	8.54
321	dev	6002980141	1	9	7	6	15	73	1	1.5	37	1	1	0	0	0	1	0	0	170	10	12	0	1	36.5	1	0	14	147	169	0.7	3	4.28571	4.66667	788.667	56.3333	2	9.5	8.4835	107	108	0.5	0.5	1	16.967	1832.44	216	2	13.79
322	dev	6000416978	0	12	9	3	13	69	1	2	37	0	0	0	0	0	1	0	0	173	10	20	0	0	37	1	1	3.2	142	139	0.4	1.9	4.75	1.68421	234.105	73.1579	1	4.8	2.1	122	112	0.5	1.9	3.8	1.10526	123.789	58.9474	2	5.7
323	dev	1179404	1	14	8	9	12	67	1	10.6	37	0	0	0	0	0	0	0	0	178	5	29	0	0	36.5	1	0	10.8	121	248	0.7	1.2	1.71429	9	2232	206.667	2	10	8.3	110	232	0.7	1.2	1.71429	6.91667	1604.67	193.333	2	6.42
324	dev	50232552	1	5	6	2	13	56	1	2	36.8	1	1	1	0	1	0	0	0	175	11	12	0	0	37.6	1	0	5.6	121	179	0.4	1.3	3.25	4.30769	771.077	137.692	1	13.6	12.4304	110	194	0.3	0.9	3	13.8116	2679.44	215.556	1	11.3
325	dev	9001486966	1	16	9	7	21	83	0	2	37.6	0	0	0	0	0	1	0	0	139	6	34	0	1	36.6	1	0	5.6482	106	99	0.2	0.3	1.5	18.8273	1863.91	330	2	7	5.446	120	103	0.6	0.9	1.5	6.05111	623.264	114.444	2	5.91
326	dev	854261	0	0	0	0	2	59	0	26	36	0	0	0	0	0	0	0	0	172	15	1	0	0	36.5	0	0	6.8	133	213	0.2	1.3	6.5	5.23077	1114.15	163.846	1	5.5	3.9	107	181	0.2	1.3	6.5	3	543	139.231	1	9.63
327	dev	6001271329	1	8	4	6	12	69	1	3	36.6	0	1	1	0	0	0	0	0	186	11	12	0	0	36.5	0	0	12.0971	128	285	5.4	6.1	1.12963	1.98313	565.192	46.7213	2	8.6	6.1146	128	286	0.7	0.8	1.14286	7.64325	2185.97	357.5	2	11.42
328	dev	50230945	0	5	4	2	8	54	1	17	36.5	1	0	1	0	0	0	0	0	130	10	10	0	1	36.5	0	0	3.149	131	185	0.3	1.4	4.66667	2.24929	416.118	132.143	1	6.4	4.4	139	209	0.4	1.5	3.75	2.93333	613.067	139.333	2	6.41
329	dev	812835	1	12	8	6	12	61	1	3	36.8	1	0	0	0	1	0	0	0	135	11	16	1	1	36.5	1	0	9.5	151	224	0.5	1.4	2.8	6.78571	1520	160	2	12.4	11.1	144	201	0.4	0.9	2.25	12.3333	2479	223.333	2	7.28
330	dev	6010203439	1	11	8	6	15	68	0	4	36.5	1	1	0	0	0	1	0	0	120	7	20	0	1	36.5	1	1	4.1	127	218	0.4	1.8	4.5	2.27778	496.556	121.111	1	10.2	9.2	121	239	0.4	0.6	1.5	15.3333	3664.67	398.333	2	11.48
331	dev	9001386163	1	5	6	2	4	52	1	4	36.5	0	0	0	0	1	0	0	0	105	12	6	0	1	36.2	1	0	3.9	179	159	0.5	1.2	2.4	3.25	516.75	132.5	1	9.1	7.2163	167	179	0.5	1.1	2.2	6.56027	1174.29	162.727	1	5.96
332	dev	5010371	1	16	9	4	18	84	0	15	37.1	0	1	0	0	0	1	0	0	137	12	37	0	1	36.5	1	0	5.8	78	344	0.6	1.3	2.16667	4.46154	1534.77	264.615	2	9.7	7.8	76	316	0.5	1.4	2.8	5.57143	1760.57	225.714	2	10.09
333	dev	9001044301	0	5	4	3	8	49	1	3	36	0	0	1	0	0	0	0	0	135	14	14	1	1	36.4	0	0	9.1	164	183	0.4	1.8	4.5	5.05556	925.167	101.667	0	9.1	6.097	134	175	0.6	2.3	3.83333	2.65087	463.902	76.087	1	6.6
334	dev	652552	0	4	1	1	5	69	1	120	36.5	1	1	1	0	1	0	0	0	159	15	0	0	1	35.4	0	0	3	147	172	0.4	1.2	3	2.5	430	143.333	1	11.5	10	127	151	0.4	1.2	3	8.33333	1258.33	125.833	1	6.87
335	dev	9001394671	0	14	8	9	15	66	1	1	36.6	0	0	0	0	0	0	0	0	153	6	23	0	1	36.6	1	1	10.5	152	197	0.4	0.7	1.75	15	2955	281.429	1	13.9	12.3571	143	183	0.6	0.9	1.5	13.7301	2512.61	203.333	1	6.9
336	dev	6000287330	1	14	9	6	18	85	0	4	36.2	1	0	0	0	1	1	0	0	230	10	18	0	1	37	1	0	6.3	132	134	0.4	1.2	3	5.25	703.5	111.667	2	5.5	4.3	98	115	0.3	0.7	2.33333	6.14286	706.429	164.286	2	6.66
337	dev	50180396	0	4	1	3	2	62	1	24	36.8	1	0	0	0	0	0	0	0	141	11	0	0	1	36.8	0	0	4.4	167	266	0.5	2	4	2.2	585.2	133	1	6.3	3.1	147	214	0.5	2.1	4.2	1.47619	315.905	101.905	1	4.85
338	dev	713874	0	4	3	2	7	53	0	3.5	36.6	0	0	0	0	0	0	0	0	177	11	8	1	1	36.5	0	0	4	140	249	0.3	3.2	10.6667	1.25	311.25	77.8125	1	11.7	10.8	121	231	0.3	3.2	10.6667	3.375	779.625	72.1875	1	6.88
339	dev	1035539	1	5	6	2	8	59	1	3.5	36.5	0	0	1	0	0	0	0	0	142	12	8	1	1	36.5	1	0	9.2	150	205	0.3	1.3	4.33333	7.07692	1450.77	157.692	2	8.7	6.7	130	208	0.4	1.5	3.75	4.46667	929.067	138.667	2	7.16
340	dev	6001392465	1	5	6	2	10	59	1	3	36.5	1	1	1	0	0	0	0	0	162	11	14	1	1	37	1	0	7.7	150	148	0.5	1.3	2.6	5.92308	876.615	113.846	1	7	5	134	133	0.4	1.6	4	3.125	415.625	83.125	1	12.01
341	dev	6002524432	1	9	5	3	12	75	1	1	37	1	0	0	0	0	0	0	0	125	10	11	0	1	36.5	0	0	3.2485	153	194	2.8	2.7	0.964286	1.20315	233.411	71.8519	2	9.5	5.4055	142	151	2.4	2.1	0.875	2.57405	388.681	71.9048	2	6.36
342	dev	1182094	1	15	8	6	16	73	1	7.5	36.7	0	0	1	0	0	0	0	0	169	5	30	0	0	36.5	1	0	7.4	140	267	0.3	0.6	2	12.3333	3293	445	2	8	7.2	125	248	0.3	0.6	2	12	2976	413.333	2	6.11
343	dev	6010231331	0	14	8	6	13	62	1	8.5	36.6	0	0	1	0	0	0	0	0	123	6	36	0	0	37	1	0	9.4	131	249	0.3	1.4	4.66667	6.71429	1671.86	177.857	1	10.4	8.4	120	233	0.4	1.5	3.75	5.6	1304.8	155.333	2	7.29
344	dev	50226944	1	12	5	4	15	90	0	3	36.5	1	0	0	0	0	1	0	0	177	12	13	0	1	36.9	0	0	6.8	149	174	0.6	1.3	2.16667	5.23077	910.154	133.846	2	8.6	7.6454	128	141	0.4	0.6	1.5	12.7423	1796.67	235	2	18
345	dev	6000518144	0	9	6	3	14	73	1	5	36.5	1	1	0	0	0	0	0	0	160	11	13	0	1	36.8	1	0	6.3	109	225	0.4	0.9	2.25	7	1575	250	2	6.6	3.2	101	170	0.5	1.6	3.2	2	340	106.25	2	8.25
346	dev	6010016363	0	14	9	7	20	84	0	5	36.3	1	0	0	0	0	1	0	0	155	9	17	0	1	36.3	1	0	3.7	118	104	0.4	1.3	3.25	2.84615	296	80	1	7.8	6.7	117	118	0.2	0.9	4.5	7.44444	878.444	131.111	0	13.05
347	dev	6000072294	1	4	6	8	11	51	0	12	36.5	1	1	0	0	0	1	0	0	154	5	14	1	0	36.5	1	0	10.4	116	208	0.6	1.8	3	5.77778	1201.78	115.556	2	10.2	8.5	107	184	0.5	1.1	2.2	7.72727	1421.82	167.273	2	8.85
348	dev	50052558	1	15	9	6	18	75	1	5	36.5	1	0	0	0	1	0	0	0	104	8	32	0	0	36.5	1	0	8.8	121	129	0.4	1.5	3.75	5.86667	756.8	86	2	4.5	3.5	92	148	0.3	0.5	1.66667	7	1036	296	2	7.7
349	dev	6001224167	0	4	3	2	7	35	0	7	36.9	0	0	0	0	0	0	0	0	143	11	5	0	1	37	0	0	3.9	67	412	0.2	1.3	6.5	3	1236	316.923	1	9.8	9	81	420	0.2	0.5	2.5	18	7560	840	2	6.07
350	dev	9001396018	0	5	6	3	4	57	1	4.5	36.5	0	0	0	0	1	0	0	0	138	15	6	1	1	36.5	1	0	10.6	146	292	0.6	1.6	2.66667	6.625	1934.5	182.5	1	13.9	11.8011	137	292	0.7	1.2	1.71429	9.83425	2871.6	243.333	1	5.3
351	dev	6010208224	0	15	8	6	15	71	1	13	37	1	0	0	0	0	0	0	0	162	8	34	0	0	37	1	1	7.2	137	154	0.5	1.5	3	4.8	739.2	102.667	2	11.9	10.2	130	149	0.5	1.1	2.2	9.27273	1381.64	135.455	2	6.91
352	dev	6010227938	0	3	0	6	9	63	0	15	36.7	1	1	0	0	1	0	0	0	173	12	4	0	1	37	0	0	8.9	156	272	0.6	3.2	5.33333	2.78125	756.5	85	0	7.4	5.5	142	244	0.4	1.4	3.5	3.92857	958.571	174.286	1	15.95
353	dev	898207	0	9	6	3	13	73	1	10	36.6	0	0	1	0	0	0	0	0	126	12	8	0	1	36.5	1	0	2.1	151	238	0.5	2.5	5	0.84	199.92	95.2	1	7.6	5.1	138	224	0.4	2	5	2.55	571.2	112	1	5.12
354	dev	1167854	0	9	5	3	12	77	1	2.5	36.5	1	0	0	0	0	0	0	0	127	11	14	0	1	36.5	0	1	5.2	132	214	0.5	0.8	1.6	6.5	1391	267.5	1	6.6	5.2	132	214	0.5	0.8	1.6	6.5	1391	267.5	1	5.03
355	dev	6010171079	0	17	9	9	17	84	1	2	36.6	1	0	0	0	0	0	0	0	213	7	29	0	0	36.5	1	0	3.9	121	236	0.5	2.5	5	1.56	368.16	94.4	0	6.4	5.2	106	228	0.3	0.7	2.33333	7.42857	1693.71	325.714	1	7.67
356	dev	6000058816	1	8	7	6	14	66	1	2.5	36	1	0	1	1	0	1	0	0	165	12	12	1	1	37	1	0	12.1	130	195	0.7	1.1	1.57143	11	2145	177.273	2	12.2	11.2	129	190	0.4	0.5	1.25	22.4	4256	380	2	7.9
357	dev	50190583	0	5	4	0	5	29	1	8.22	36.6	0	0	0	0	0	0	0	0	156	13	10	0	1	37	0	0	7	164	245	0.4	2.1	5.25	3.33333	816.667	116.667	0	9.3	6.8448	144	230	0.5	1.8	3.6	3.80267	874.613	127.778	1	7.32
358	dev	6001480200	0	9	6	3	10	79	1	3	36.5	0	0	0	0	1	1	0	0	134	12	9	0	1	37	0	0	4.03	114	154	0.26	0.67	2.57692	6.01493	926.299	229.851	2	7.43	5.84	113	149	0.39	1.08	2.76923	5.40741	805.704	137.963	2	5.8
359	dev	9001419229	0	4	3	0	4	58	0	28	36.8	1	0	0	0	0	0	0	0	178	13	9	1	1	36.6	0	0	3.2101	129	181	0.2	1.3	6.5	2.46931	446.945	139.231	0	7.1	6.4965	112	163	0.1	0.5	5	12.993	2117.86	326	0	6.4
360	dev	50192362	0	5	6	2	11	50	1	3	36.5	0	1	1	0	0	0	0	0	130	12	11	0	1	36.5	1	0	6.8	140	275	0.5	1.8	3.6	3.77778	1038.89	152.778	2	8.7	6.7	135	240	0.5	1.4	2.8	4.78571	1148.57	171.429	2	11.76
361	dev	6000615342	1	8	6	3	12	65	1	7.5	37	1	0	0	0	0	0	0	0	157	12	15	0	0	37	1	0	4.2	160	209	0.4	1.5	3.75	2.8	585.2	139.333	2	11	9.2	173	220	0.3	1.3	4.33333	7.07692	1556.92	169.231	2	8.3
362	dev	9001442290	1	8	8	0	14	55	0	2	36.5	0	0	0	0	1	1	1	0	124	15	17	0	1	36.9	1	0	4.5837	151	208	0.6	4.6	7.66667	0.996457	207.263	45.2174	0	9.4	8.0746	113	162	0.4	0.9	2.25	8.97178	1453.43	180	1	9.7
363	dev	5030145	1	8	6	6	12	62	1	5	36.9	0	0	0	0	0	0	0	0	140	11	15	0	1	36.5	1	0	19.9	127	565	1.2	2.2	1.83333	9.04545	5110.68	256.818	2	15.3	12.5	113	418	0.8	2	2.5	6.25	2612.5	209	2	6.07
364	dev	50020788	1	15	9	6	18	73	1	3	36.5	1	0	1	0	1	1	1	0	143	5	35	0	1	36.5	1	0	4.7	133	314	0.4	2.1	5.25	2.2381	702.762	149.524	1	7.9	10.4	93	219	0.9	0.4	0.444444	26	5694	547.5	2	5.9
365	dev	832977	0	8	4	3	13	67	1	18	36	1	1	1	0	0	0	0	0	187	11	15	0	1	36.5	0	0	4	145	168	0.3	0.8	2.66667	5	840	210	2	8.2	6.8	136	165	0.5	0.8	1.6	8.5	1402.5	206.25	2	6.97
366	dev	1191199	0	8	4	3	9	64	1	4	36.6	1	0	0	0	1	0	0	0	153	12	11	0	1	36.5	0	0	5.1	152	310	0.4	2.3	5.75	2.21739	687.391	134.783	1	9.2	7.7	141	286	0.4	2.3	5.75	3.34783	957.478	124.348	1	6.61
367	dev	985167	1	12	8	3	13	63	1	2	36.8	0	0	1	0	0	0	0	0	110	12	17	1	1	36.5	1	0	3.8	147	155	0.4	1.1	2.75	3.45455	535.455	140.909	2	7.5	6.6	146	151	0.4	1.1	2.75	6	906	137.273	2	5.34
368	dev	659786	0	9	4	6	12	71	1	9	36.1	0	0	0	0	0	0	0	0	119	12	6	0	1	36.5	0	0	8.3	148	252	0.6	2.7	4.5	3.07407	774.667	93.3333	1	10.7	8.4	130	230	0.5	1.8	3.6	4.66667	1073.33	127.778	2	6.18
369	dev	6000222629	0	13	9	6	16	73	1	1	36.8	1	0	0	0	0	1	0	0	155	7	16	1	1	37	1	0	4.5	172	157	0.4	1.7	4.25	2.64706	415.588	92.3529	1	9.2	7.6	156	172	0.3	1.2	4	6.33333	1089.33	143.333	1	7.36
370	dev	6000979776	0	5	2	3	7	79	1	24	36.9	1	0	0	0	1	0	0	0	138	12	1	0	1	37	0	0	3.4	117	168	0.3	1.1	3.66667	3.09091	519.273	152.727	2	3.9	2	126	226	0.3	1.4	4.66667	1.42857	322.857	161.429	1	5.1
371	dev	6001443829	0	12	9	6	13	64	1	3.5	36.5	1	0	0	0	1	1	0	0	165	8	18	0	1	37.1	1	0	4.9	136	265	0.3	1.9	6.33333	2.57895	683.421	139.474	0	11.6	8.8	138	275	0.3	2.4	8	3.66667	1008.33	114.583	0	7.63
372	dev	6000009208	1	13	8	7	18	91	1	4.5	37	0	0	0	0	1	1	0	0	141	8	15	0	1	37	1	0	3.9	131	293	0.6	1	1.66667	3.9	1142.7	293	2	6.2	3.9	112	276	0.5	1.7	3.4	2.29412	633.176	162.353	2	9.99
373	dev	6002570726	0	5	2	3	7	78	1	2.4	36.5	0	0	0	0	0	0	0	0	135	12	0	0	1	36.5	0	0	2.9016	130	206	0.7	3.8	5.42857	0.763579	157.297	54.2105	0	7.3	4.9567	123	169	0.8	1.3	1.625	3.81285	644.371	130	1	6.86
374	dev	6001187402	1	15	10	7	18	83	1	4	36.6	0	0	0	0	0	1	0	0	159	5	19	0	1	36.5	1	0	3.6	147	162	0.5	1.8	3.6	2	324	90	2	5.9	5.1	136	147	0.2	0.5	2.5	10.2	1499.4	294	2	5.52
375	dev	5006177	0	14	9	6	16	76	0	5	36.5	1	0	0	0	1	1	0	0	146	4	42	1	1	36.5	1	0	3.9	113	215	0.4	2	5	1.95	419.25	107.5	1	10.2	9.1	94	171	0.4	2	5	4.55	778.05	85.5	1	6.95
376	dev	6000549651	1	12	7	9	17	72	0	16.5	36.9	1	1	0	0	0	0	0	0	175	6	17	0	1	36.5	1	0	9.92	110	168	0.5	1.14	2.28	8.70175	1461.89	147.368	2	10.63	9.93	96	118	0.2	0.5	2.5	19.86	2343.48	236	2	14.31
377	dev	1203024	0	8	3	3	17	71	0	5	36.3	0	1	0	0	0	0	0	0	117	10	15	0	1	36.5	0	0	4.6	119	232	0.2	1.3	6.5	3.53846	820.923	178.462	1	5	3.1	103	237	0.2	1.3	6.5	2.38462	565.154	182.308	1	15.04
378	dev	6000405619	1	15	9	7	17	83	1	2	36.3	0	0	0	0	0	0	0	0	157	4	19	1	1	37	1	1	4.2	120	132	0.5	0.5	1	8.4	1108.8	264	2	10.3	9.7	115	124	0.4	0.2	0.5	48.5	6014	620	2	5.79
379	dev	50196222	0	5	6	0	9	50	1	5	36.6	0	0	1	0	0	0	0	0	156	14	11	1	1	36.5	1	0	6.6	172	204	0.4	0.6	1.5	11	2244	340	2	7	5.453	147	225	0.4	1.1	2.75	4.95727	1115.39	204.545	2	7.49
380	dev	5017547	0	7	5	6	6	65	0	6	36.3	1	1	0	0	0	0	0	0	156	11	9	0	1	36.4	1	0	8.4	136	232	0.5	2.2	4.4	3.81818	885.818	105.455	2	10.9	8.6	122	235	0.3	1.8	6	4.77778	1122.78	130.556	1	9.96
381	dev	6010083423	1	12	9	6	16	79	0	1	36.8	1	0	0	0	0	1	0	0	173	6	18	1	1	37	1	0	5.4	132	172	0.3	1.7	5.66667	3.17647	546.353	101.176	0	12.8	12	83	119	0.4	0.4	1	30	3570	297.5	1	6.47
382	dev	7002441422	1	12	6	7	17	90	0	4	36.8	1	0	0	0	0	0	0	1	163	8	13	0	1	36.6	1	0	7.5	149	224	0.4	1.4	3.5	5.35714	1200	160	2	8.7	6.5337	126	190	0.5	1.6	3.2	4.08356	775.877	118.75	2	6.7
383	dev	50219594	1	14	6	3	12	65	1	2	36.2	1	1	0	0	1	0	0	0	174	10	23	0	1	36.9	0	0	3.3	126	129	0.4	1.2	3	2.75	354.75	107.5	1	8	7.264	86	182	0.1	0.5	5	14.528	2644.1	364	0	9.09
384	dev	1153149	0	12	8	6	16	70	0	5	36.6	1	0	0	0	0	1	0	0	111	9	17	1	1	36.5	1	0	8	114	214	0.2	1	5	8	1712	214	1	8	5.8	112	202	0.5	1.6	3.2	3.625	732.25	126.25	2	7.29
385	dev	9001452858	1	13	7	3	15	78	1	2	36.3	1	0	0	0	0	0	0	0	141	12	17	0	1	36.5	0	0	2.2306	141	93	0.3	1.1	3.66667	2.02782	188.587	84.5455	2	5.3	4.0068	130	81	0.3	0.6	2	6.678	540.918	135	2	6.4
386	dev	6010021744	1	8	6	3	12	78	0	7.5	36.5	1	0	0	0	0	0	0	0	179	11	12	1	1	37	1	0	7.8	136	111	0.1	0.7	7	11.1429	1236.86	158.571	1	11.7	11.1	134	117	0.2	0.4	2	27.75	3246.75	292.5	2	8.68
387	dev	6001911040	1	10	7	7	15	82	0	1.9	36.8	1	0	0	0	1	1	0	0	150	11	14	0	1	36.5	1	0	15.2	108	228	0.7	1	1.42857	15.2	3465.6	228	2	12.2	10.4676	100	221	1.1	1	0.909091	10.4676	2313.34	221	2	7.1
388	dev	6010018816	0	10	5	2	15	81	0	5	36	1	0	0	0	1	1	0	0	159	13	14	0	1	36.5	0	0	6	106	251	0.3	1	3.33333	6	1506	251	2	8.6	6.5	104	273	0.6	1.4	2.33333	4.64286	1267.5	195	2	8.06
389	dev	9000788834	0	14	7	7	18	89	0	48	36.6	0	0	0	0	0	1	0	0	161	9	20	0	1	36.4	0	0	6.7	121	165	0.5	0.6	1.2	11.1667	1842.5	275	2	7.9	6.6044	108	163	0.5	0.5	1	13.2088	2153.03	326	2	6.3
390	dev	50090439	1	12	7	2	11	92	0	2	37.7	1	0	0	0	0	1	0	0	117	15	5	0	1	36.5	1	0	6.7	156	142	0.2	0.6	3	11.1667	1585.67	236.667	2	5.6	4.5	121	181	0.3	0.8	2.66667	5.625	1018.12	226.25	2	9.3
391	dev	6010035969	1	7	3	3	12	68	0	8.5	36.6	1	0	0	0	0	0	0	0	149	12	15	1	1	37	0	0	4.7	117	166	0.3	0.7	2.33333	6.71429	1114.57	237.143	2	4	3	110	140	0.4	0.6	1.5	5	700	233.333	2	7.02
392	dev	6002190038	0	8	6	3	9	66	1	4	36.9	1	0	0	0	1	0	0	0	140	12	13	0	1	36.8	1	0	8.8271	138	173	0.4	1	2.5	8.8271	1527.09	173	1	7.7	5.9675	127	163	0.4	0.8	2	7.45937	1215.88	203.75	1	6.13
393	dev	1163812	0	3	3	4	8	66	0	4	37	1	0	0	0	0	1	1	0	132	15	0	0	1	37	1	0	9.6	146	214	0.4	1.2	3	8	1712	178.333	1	9.3	8	128	206	0.4	0.9	2.25	8.88889	1831.11	228.889	1	5.28
394	dev	9000051281	1	15	9	6	18	79	1	2	36.6	1	0	0	0	1	0	0	0	168	5	35	0	0	36.8	1	0	9.2004	145	198	0.3	0.6	2	15.334	3036.13	330	2	7.2	5.4288	130	217	0.5	1.2	2.4	4.524	981.708	180.833	2	8
395	dev	5008727	1	8	5	3	12	72	0	24	36.3	0	0	0	0	0	0	0	0	176	10	12	0	0	36.5	1	0	4.2	118	156	0.5	1.4	2.8	3	468	111.429	2	6.7	3.8	128	168	0.5	1.4	2.8	2.71429	456	120	2	5.52
396	dev	5009959	0	5	4	2	11	57	1	11.2	36.6	1	0	1	0	0	0	0	0	123	11	15	0	1	36.5	0	0	5	162	174	0.6	2.8	4.66667	1.78571	310.714	62.1429	1	7	4.6	142	163	0.4	1.9	4.75	2.42105	394.632	85.7895	1	5.6
397	dev	6010202781	0	9	7	3	12	77	1	3	36.6	1	0	0	0	0	0	0	0	166	10	10	0	1	36.6	1	0	2.6	126	235	0.4	1.7	4.25	1.52941	359.412	138.235	1	6.6	5.3	106	213	0.4	0.9	2.25	5.88889	1254.33	236.667	1	6.93
398	dev	6010202806	0	9	6	6	13	76	1	2	36	1	1	0	0	0	1	0	0	114	9	14	1	1	36.8	0	0	2.99	131	196	0.37	1.07	2.89189	2.79439	547.701	183.178	1	6.41	5.76	117	155	0.26	0.37	1.42308	15.5676	2412.97	418.919	1	5.39
399	dev	9000824715	1	9	6	3	13	79	1	3	36.9	1	0	0	0	1	1	0	0	153	10	14	0	1	36.5	0	0	4.3949	160	176	0.6	2	3.33333	2.19745	386.751	88	2	6.4	5.5296	138	146	0.9	0.5	0.555556	11.0592	1614.64	292	2	9.69
400	dev	6001575432	1	8	6	3	12	79	0	16	36.5	1	1	0	0	0	0	0	0	199	10	14	0	1	36.5	1	0	5.3	110	94	0.3	0.8	2.66667	6.625	622.75	117.5	2	5.9	4.9	112	112	0.3	0.7	2.33333	7	784	160	2	10.6
401	dev	6001517753	1	13	10	3	16	78	1	5.5	36.9	1	0	0	0	0	1	0	0	151	12	17	0	1	37	1	0	5.1	126	404	0.4	1.5	3.75	3.4	1373.6	269.333	2	9.9	8.2	122	385	0.6	0.9	1.5	9.11111	3507.78	427.778	2	6.81
402	dev	6001574942	0	4	0	3	10	70	0	2	37	1	0	0	0	0	0	0	0	161	12	3	1	1	36.8	0	0	5.5	130	264	0.3	1.6	5.33333	3.4375	907.5	165	0	5.6	4.4	112	230	0.3	0.9	3	4.88889	1124.44	255.556	1	5.81
403	dev	6000838939	0	8	5	5	12	73	0	72	36.7	1	0	0	0	0	0	0	0	203	10	7	0	0	37	1	1	4	119	306	0.3	0.9	3	4.44444	1360	340	1	10.2	8.3	115	255	0.3	1.4	4.66667	5.92857	1511.79	182.143	0	6.92
404	dev	1187193	1	8	7	3	11	60	1	4	36.9	0	0	1	0	0	1	0	0	127	10	13	1	1	36.5	1	0	3.9	148	216	1	2.9	2.9	1.34483	290.483	74.4828	2	8.5	6.5	134	203	1	2.9	2.9	2.24138	455	70	2	5.51
405	dev	6010190598	0	8	6	3	7	67	1	1	36.6	1	0	1	0	0	0	0	0	131	11	9	1	1	36.5	1	0	6.2	142	222	0.5	1.6	3.2	3.875	860.25	138.75	1	8.9	6.3	126	232	0.5	1	2	6.3	1461.6	232	1	6.15
406	dev	6010075216	0	5	4	2	8	54	1	216	36.6	1	0	1	0	0	0	0	0	163	11	7	0	0	36.5	0	0	6.3	160	266	0.4	2.1	5.25	3	798	126.667	1	9.9	7.5	148	250	0.6	3.39	5.65	2.21239	553.097	73.7463	1	6.27
407	dev	5034992	1	14	8	6	12	63	1	3	36.5	1	0	0	0	0	0	0	0	144	3	33	1	0	36.5	1	1	6.8	146	177	0.5	3.4	6.8	2	354	52.0588	1	12.1	10.5	135	174	0.4	1.2	3	8.75	1522.5	145	2	6.5
408	dev	50214470	1	11	7	2	12	81	1	17	36.5	0	0	0	0	0	0	0	0	158	13	8	0	1	36.5	1	1	4.1	121	152	0.6	1.2	2	3.41667	519.333	126.667	2	9	8	115	128	0.4	0.6	1.5	13.3333	1706.67	213.333	2	6.1
409	dev	6010103803	1	7	4	6	9	80	1	4	36.8	1	0	0	0	1	0	0	0	116	4	2	0	0	37	1	0	5.1	97	80	0.3	0.6	2	8.5	680	133.333	2	7.2	5.6	90	89	0.5	1.1	2.2	5.09091	453.091	80.9091	2	6.85
410	dev	1191345	0	5	4	2	7	50	1	4.5	36.5	0	0	0	0	0	0	0	0	138	11	10	0	1	36.5	0	0	3.9	151	280	0.4	3.6	9	1.08333	303.333	77.7778	1	10.2	8.1	137	270	0.4	3.6	9	2.25	607.5	75	1	7.31
411	dev	1159931	1	5	4	2	7	33	1	11.5	36.3	1	0	0	0	0	0	0	0	135	10	12	0	0	36.5	0	0	8.9	167	300	0.5	1.5	3	5.93333	1780	200	1	12.5	10.2	145	303	0.6	1.7	2.83333	6	1818	178.235	1	6.59
412	dev	948450	1	11	8	5	13	67	0	6	36.5	1	0	0	0	1	1	0	0	202	11	17	0	1	36.5	1	0	9.5	147	222	0.3	0.9	3	10.5556	2343.33	246.667	2	16.1	14.4	110	175	0.6	1.1	1.83333	13.0909	2290.91	159.091	2	5.89
413	dev	1188637	0	8	4	3	10	63	1	29	36.2	0	0	1	0	1	0	0	0	135	12	6	0	1	36.5	0	0	4.6	135	196	0.4	1.6	4	2.875	563.5	122.5	2	6.3	4.3	136	211	0.4	1.6	4	2.6875	567.062	131.875	2	6.99
414	dev	50032519	1	15	7	3	13	78	1	2.5	36.6	1	0	0	0	1	0	0	0	132	11	21	0	1	37	0	0	8.6	105	161	0.8	1.2	1.5	7.16667	1153.83	134.167	2	8.6	6.8542	100	186	0.8	3.39	4.2375	2.02189	376.071	54.8673	2	7.2
415	dev	9000909996	0	9	6	3	10	77	1	9	36.6	0	1	0	0	1	1	0	0	132	11	7	0	1	36.5	0	0	5.952	135	141	0.7	2.2	3.14286	2.70545	381.469	64.0909	2	8.9	6.2745	129	164	0.9	1.5	1.66667	4.183	686.012	109.333	2	5.78
416	dev	6000126600	0	13	7	9	14	65	0	2.5	37.2	1	1	0	0	1	0	0	0	137	3	31	0	0	37.6	1	0	8	130	226	0.1	0.6	6	13.3333	3013.33	376.667	1	12.7	10.3	124	202	0.1	0.6	6	17.1667	3467.67	336.667	1	11.35
417	dev	6000951165	0	8	6	3	12	77	0	2	36.5	0	0	0	0	0	0	0	0	152	12	8	0	1	37	1	1	4.1	140	162	0.7	2.5	3.57143	1.64	265.68	64.8	2	6.6	5.2	134	158	0.3	1	3.33333	5.2	821.6	158	2	4.79
418	dev	6009996305	0	4	3	2	7	35	0	1.5	37.2	0	0	0	0	0	0	0	0	108	12	14	0	1	37	0	0	8.5	119	142	0.4	1.9	4.75	4.47368	635.263	74.7368	1	9.5	8.3	114	142	0.4	0.8	2	10.375	1473.25	177.5	2	9.78
419	dev	6000185072	0	8	4	1	9	76	0	21	36.1	1	1	0	0	0	0	0	0	120	14	9	0	1	37	0	0	6.7	116	171	0.5	0.9	1.8	7.44444	1273	190	2	8.6	7.1	119	224	0.5	0.8	1.6	8.875	1988	280	2	6.66
420	dev	497444	0	9	7	3	16	79	1	6	36.8	1	0	1	0	0	0	1	0	167	12	13	1	1	36.5	1	0	4.6	131	196	0.4	1	2.5	4.6	901.6	196	2	5.9	4.2	139	198	0.4	1.1	2.75	3.81818	756	180	2	9.04
421	dev	5003291	1	5	6	2	8	56	1	3.5	36.5	0	1	1	0	0	0	0	0	120	12	7	1	1	36.5	1	0	4.4	148	227	0.3	2.3	7.66667	1.91304	434.261	98.6957	1	11.9	10.6	115	196	0.3	2.3	7.66667	4.6087	903.304	85.2174	1	7.05
422	dev	6000196740	1	13	8	7	18	91	1	4	36.5	0	0	0	0	0	1	0	0	151	8	15	0	1	37	1	0	6	155	127	0.4	1.3	3.25	4.61538	586.154	97.6923	1	5.9	4.7	139	102	0.4	0.8	2	5.875	599.25	127.5	1	6.22
423	dev	40118215	0	7	3	1	6	67	0	2	36.6	1	0	0	0	1	0	0	0	149	15	6	0	1	36.5	0	0	5.9961	105	261	0.5	2.7	5.4	2.22078	579.623	96.6667	0	8	5.304	98	272	0.4	1.8	4.5	2.94667	801.493	151.111	0	5.34
424	dev	6010109667	0	1	1	3	5	55	1	2	36.5	1	0	0	0	0	0	0	0	152	13	4	1	1	37	0	0	6.1	150	247	0.6	4.4	7.33333	1.38636	342.432	56.1364	0	7.4	5.3	138	225	0.2	1.8	9	2.94444	662.5	125	0	6.95
425	dev	5021937	0	8	7	3	13	75	0	7	36	0	0	0	0	0	1	0	0	132	12	13	0	1	36.5	1	0	4.3	123	83	0.3	1	3.33333	4.3	356.9	83	2	3.6	2.5	124	70	0.2	0.9	4.5	2.77778	194.444	77.7778	1	5.64
426	dev	7001491796	1	7	5	1	11	66	0	7	36.5	1	1	0	0	1	0	0	0	136	14	14	1	1	36.5	1	0	5.3	149	235	0.2	1.2	6	4.41667	1037.92	195.833	1	9.5	8.607	123	203	0.2	0.6	3	14.345	2912.03	338.333	2	14.9
427	dev	6000112741	0	8	4	3	11	67	1	3.5	36.9	1	0	0	0	0	0	0	0	192	12	8	1	1	37	0	0	4.5	159	258	0.5	2.4	4.8	1.875	483.75	107.5	0	9.3	7.1	140	268	0.5	1.5	3	4.73333	1268.53	178.667	1	11.86
428	dev	6001430156	0	8	4	6	9	64	1	6	36.8	1	0	0	0	0	0	0	0	150	11	11	1	1	36.8	0	0	10	132	183	0.4	1.1	2.75	9.09091	1663.64	166.364	1	11.3	9.7	121	170	0.5	1	2	9.7	1649	170	1	8.25
429	dev	6010183814	0	4	1	3	7	76	0	4	36.9	1	0	0	0	0	0	0	0	185	10	1	0	1	36.8	0	0	7.6	159	156	0.3	1.4	4.66667	5.42857	846.857	111.429	0	9.7	8.1	133	151	0.3	1.3	4.33333	6.23077	940.846	116.154	1	6.96
430	dev	9000436834	1	15	10	10	21	84	1	1	36.9	1	0	0	0	0	1	0	0	146	6	17	0	1	36.7	1	0	3.4	165	122	1	6.5	6.5	0.523077	63.8154	18.7692	1	17.6	11.528	170	131	1	4.7	4.7	2.45277	321.312	27.8723	1	4.96
431	dev	5001515	0	5	6	5	8	43	1	8	36.6	0	0	1	0	0	0	0	0	143	11	13	0	1	36.5	1	0	19.9	176	194	1	2.3	2.3	8.65217	1678.52	84.3478	1	15.1	11.6	164	157	1	2.3	2.3	5.04348	791.826	68.2609	1	7.27
432	dev	50116032	0	9	4	4	9	74	1	3	36.3	1	1	0	0	0	0	0	0	145	14	9	0	1	36.5	0	0	8.9	156	229	0.9	1.6	1.77778	5.5625	1273.81	143.125	1	10.4	4.6	120	204	1.1	1.2	1.09091	3.83333	782	170	1	8.54
433	dev	5015175	0	9	5	3	13	71	1	5.5	36.3	1	0	0	0	0	1	0	0	159	12	13	0	1	36.5	0	0	9.1	150	238	0.2	0.8	4	11.375	2707.25	297.5	2	9.2	8.3	142	213	0.1	0.8	8	10.375	2209.88	266.25	1	8.81
434	dev	50003166	0	9	6	1	12	77	1	3.5	36	1	0	1	0	1	1	0	0	147	13	14	0	1	36.5	0	0	3.7	143	116	0.3	0.8	2.66667	4.625	536.5	145	2	7.3	6.1	121	118	0.5	0.6	1.2	10.1667	1199.67	196.667	2	6.69
435	dev	6000711772	1	9	6	1	13	75	1	4	36	0	0	0	0	0	1	0	0	171	14	12	0	1	36.8	0	0	9.7	107	212	0.2	0.5	2.5	19.4	4112.8	424	2	10	8.4	101	237	0.6	1	1.66667	8.4	1990.8	237	2	7.23
436	dev	6010333096	0	8	5	6	11	64	1	2	36.7	1	0	1	0	0	1	0	0	122	12	8	0	1	36.4	0	0	5.07	132	278	0.65	1.47	2.26154	3.44898	958.816	189.116	1	13.22	10.8	125	243	1.08	1.31	1.21296	8.24427	2003.36	185.496	1	5.2
437	dev	50224782	1	9	6	1	14	77	1	2.5	36.5	1	0	0	0	0	1	0	0	152	13	15	1	1	37	0	0	9.5	134	222	0.6	0.6	1	15.8333	3515	370	2	15	12.915	140	207	0.7	1.4	2	9.225	1909.58	147.857	2	9.3
438	dev	6000187501	1	16	8	6	17	80	0	4.5	35.3	1	0	0	0	0	0	0	0	172	12	21	0	1	36.7	1	0	12.3	131	411	0.4	2.7	6.75	4.55556	1872.33	152.222	1	15.9	14.2	119	317	0.2	1.4	7	10.1429	3215.29	226.429	1	9.9
439	dev	50050243	1	16	9	7	26	82	0	3	36.7	0	1	0	1	1	1	0	0	136	5	35	0	1	36.7	1	0	4.5	126	219	0.5	2.2	4.4	2.04545	447.955	99.5455	2	6.6	10.3	124	208	1	1.5	1.5	6.86667	1428.27	138.667	2	11.23
440	dev	5019875	1	0	2	3	2	54	0	2	36.5	1	1	0	0	0	0	0	0	111	15	1	0	1	36.5	1	0	9.3	119	187	0.6	1.4	2.33333	6.64286	1242.21	133.571	2	16.2	13.6	150	265	1.1	1.5	1.36364	9.06667	2402.67	176.667	2	7.95
441	dev	9001468403	1	9	5	3	9	79	1	4	36.9	0	0	0	0	1	0	0	0	165	11	6	0	1	36.5	0	0	2.9946	143	155	0.5	2.6	5.2	1.15177	178.524	59.6154	0	9.4	6.486	133	129	0.4	0.9	2.25	7.20667	929.66	143.333	1	5.47
442	dev	1188830	0	4	5	2	9	49	0	10	36.9	0	0	0	0	0	0	0	0	180	11	11	0	1	36.5	1	1	5.3	153	238	0.3	2	6.66667	2.65	630.7	119	1	6.2	4	116	212	0.3	2	6.66667	2	424	106	1	18.66
443	dev	5006188	1	5	6	5	8	47	1	12	36.6	1	0	1	0	0	0	0	0	130	11	7	0	0	36.5	1	0	4.4	143	338	0.6	1	1.66667	4.4	1487.2	338	2	8.2	6	138	356	0.6	1	1.66667	6	2136	356	2	5.05
444	dev	6002623420	0	8	5	3	9	74	0	10	36.8	1	0	0	0	0	0	0	0	157	11	5	0	1	36.5	1	0	4.5079	134	231	0.3	1.3	4.33333	3.46762	801.019	177.692	1	7.6	5.8596	110	191	0.4	1.3	3.25	4.50738	860.91	146.923	1	10.53
445	dev	6000356610	0	8	4	6	7	64	1	3	36.1	1	0	1	0	1	0	0	0	183	11	9	0	1	36.8	0	1	7.8	163	394	0.7	2.5	3.57143	3.12	1229.28	157.6	2	9.7	7.3	150	425	0.6	1.7	2.83333	4.29412	1825	250	2	8.14
446	dev	593067	0	8	6	8	10	64	1	7	36.3	1	0	1	0	0	0	0	0	207	12	6	1	1	36.5	1	0	10.1	133	345	0.6	1.7	2.83333	5.94118	2049.71	202.941	2	9.6	6.7	126	275	0.6	1.7	2.83333	3.94118	1083.82	161.765	2	8.3
447	dev	6010247655	0	11	6	5	11	53	1	9.5	36.9	1	0	1	0	0	0	0	0	175	8	21	0	1	36.5	0	0	5.6	130	221	0.5	2.6	5.2	2.15385	476	85	1	8.6	5.8	127	199	0.6	2.1	3.5	2.7619	549.619	94.7619	2	5.56
448	dev	50190379	0	8	4	1	6	61	1	2	36.8	1	1	0	0	1	0	0	0	151	13	8	0	1	36.5	0	0	4.1	136	235	0.5	3.8	7.6	1.07895	253.553	61.8421	1	12.7	10.2743	127	243	0.5	1.9	3.8	5.40753	1314.03	127.895	2	17.31
449	dev	6000854889	0	1	1	3	3	56	1	24	36.5	1	1	1	0	0	0	0	0	184	14	2	0	1	37	0	0	13	168	191	0.4	3	7.5	4.33333	827.667	63.6667	1	10.2	6.9	150	171	0.6	2.7	4.5	2.55556	437	63.3333	1	10.81
450	dev	50228524	1	10	7	8	13	55	0	1	36.5	1	1	0	0	0	0	0	0	173	9	24	1	1	37.6	1	0	13.5	144	268	1.4	5.8	4.14286	2.32759	623.793	46.2069	1	16.9	13.9087	110	195	0.7	1	1.42857	13.9087	2712.2	195	1	13.2
451	dev	6010200415	1	14	8	6	15	69	1	5	36.5	1	0	1	0	0	0	0	0	170	7	25	0	1	36.8	1	0	6.1	110	269	0.1	0.6	6	10.1667	2734.83	448.333	1	6.3	5.3	90	249	0.3	0.7	2.33333	7.57143	1885.29	355.714	2	11.2
452	dev	1201710	1	8	6	3	10	67	1	6	36.9	1	0	1	0	0	0	0	0	191	11	12	0	1	36.5	1	0	9.6	166	245	0.5	0.7	1.4	13.7143	3360	350	2	7.2	5.9	145	219	0.5	0.7	1.4	8.42857	1845.86	312.857	2	5.37
453	dev	9000229499	0	9	4	3	9	70	1	3.5	36.8	0	0	0	0	0	0	0	0	171	11	6	0	1	36.4	0	0	2.7305	125	95	0.3	1.3	4.33333	2.10038	199.537	73.0769	1	4.5	3.9825	122	91	0.3	1.1	3.66667	3.62045	329.461	82.7273	1	6.4
454	dev	6010127667	0	5	4	2	8	58	1	5	36.5	0	0	1	0	0	0	0	0	133	12	12	0	1	37	0	0	5.4	157	207	0.4	1.8	4.5	3	621	115	0	7	3.4	135	193	0.5	2.9	5.8	1.17241	226.276	66.5517	0	6.44
455	dev	6002524432	0	13	8	6	19	75	1	2	36.5	1	0	0	0	0	1	0	0	132	5	16	0	1	36.5	0	0	4.7712	153	134	2.8	2.7	0.964286	1.76711	236.793	49.6296	2	9.8	4.7628	142	127	2.4	2.1	0.875	2.268	288.036	60.4762	2	3.6
456	dev	6000754094	0	4	1	1	8	62	1	3	37.3	1	0	1	0	0	0	0	0	181	15	4	1	1	37.3	0	1	6.6	156	256	0.5	1.2	2.4	5.5	1408	213.333	1	9.7	7.9	149	247	0.5	1.2	2.4	6.58333	1626.08	205.833	1	5.12
457	dev	6010057538	1	12	7	6	17	73	0	7	36.2	1	1	0	0	0	0	0	0	143	11	17	0	1	37	1	0	12.2	124	172	0.3	0.7	2.33333	17.4286	2997.71	245.714	2	17.5	16.4	109	174	0.7	0.5	0.714286	32.8	5707.2	348	2	20.3
458	dev	6001128692	1	15	10	7	19	83	1	5	36.9	1	1	1	0	0	1	0	0	152	7	19	0	1	37	1	0	8.1	152	105	0.5	0.9	1.8	9	945	116.667	2	8.7	7.7	148	99	0.5	0.4	0.8	19.25	1905.75	247.5	2	7.13
459	dev	50085466	1	15	8	4	18	81	1	5.5	37	0	0	0	1	0	1	0	0	112	10	17	0	1	36.5	0	0	5.5	150	245	0.8	1.9	2.375	2.89474	709.211	128.947	2	11.4	8.1	139	224	0.9	2.2	2.44444	3.68182	824.727	101.818	2	6.14
460	dev	6001499298	0	15	10	6	17	78	1	4	36.6	0	0	1	0	0	1	0	0	144	5	25	1	1	36.8	1	0	4.2	115	121	0.3	0.6	2	7	847	201.667	2	6.6	4.3	121	150	0.6	1.3	2.16667	3.30769	496.154	115.385	2	5.72
461	dev	6010085594	1	17	10	7	20	82	1	5	36.8	0	1	0	0	0	1	0	0	168	9	21	0	1	37	1	1	9.5	109	214	0.4	0.9	2.25	10.5556	2258.89	237.778	1	8.9	8.2	109	203	0.3	0.4	1.33333	20.5	4161.5	507.5	1	19.24
462	dev	6000314072	0	4	3	2	7	56	0	2	36.9	1	1	0	0	0	0	0	0	156	12	14	0	1	37	0	0	5.3	136	218	0.2	3	15	1.76667	385.133	72.6667	0	13.3	12.2	120	27	0.2	0.9	4.5	13.5556	366	30	0	9.59
463	dev	1183801	1	12	8	9	13	60	1	4.5	36.8	1	0	1	0	0	0	0	0	141	7	16	1	1	36.5	1	1	8.5	133	264	0.7	1.8	2.57143	4.72222	1246.67	146.667	1	12.9	10.4	126	279	0.7	1.8	2.57143	5.77778	1612	155	1	9.39
464	dev	1177822	1	5	4	2	8	57	1	5	36.5	1	0	1	0	0	0	0	0	161	12	13	1	1	36.5	0	1	7.4	135	213	0.3	1.6	5.33333	4.625	985.125	133.125	1	8.3	5.8	128	208	0.3	1.6	5.33333	3.625	754	130	1	6.67
465	dev	6010089550	1	1	1	3	7	50	1	6.5	36.3	1	1	0	0	0	0	0	0	167	15	4	0	0	37	0	0	11	137	227	0.2	0.9	4.5	12.2222	2774.44	252.222	1	8.1	5.6	137	237	0.5	1.8	3.6	3.11111	737.333	131.667	2	12.99
466	dev	6001507572	0	5	1	1	11	73	1	3.25	36.5	1	1	1	0	0	0	0	0	132	15	3	0	1	36.8	0	0	4.5	130	274	0.5	1.9	3.8	2.36842	648.947	144.211	1	12.9	9.2	132	273	0.7	1.9	2.71429	4.84211	1321.89	143.684	1	11
467	dev	50228204	1	7	5	1	7	68	0	2.5	36.5	0	0	0	0	0	0	0	0	154	14	6	0	1	36.5	1	0	2.7	126	135	0.3	1.8	6	1.5	202.5	75	1	7.9	5.7	115	148	0.4	1.1	2.75	5.18182	766.909	134.545	2	6.48
468	dev	1176191	1	9	7	9	15	76	1	31	37.4	1	0	0	0	1	0	0	0	152	7	15	0	1	36.5	1	0	10	118	285	0.9	1	1.11111	10	2850	285	2	10.2	8.4	111	239	0.9	1	1.11111	8.4	2007.6	239	2	8.8
469	dev	6001458228	1	13	10	3	16	78	1	7	36.5	0	0	0	0	0	1	0	0	135	10	17	1	1	37	1	0	3.6	106	100	0.2	0.7	3.5	5.14286	514.286	142.857	2	8.2	7.1	112	100	0.3	0.7	2.33333	10.1429	1014.29	142.857	2	6.31
470	dev	1163741	1	8	6	6	10	68	1	11.5	36.7	0	0	1	0	0	0	0	0	141	12	8	0	1	36.5	1	0	12	148	148	0.6	0.8	1.33333	15	2220	185	2	9.4	7.5	126	134	0.6	0.9	1.5	8.33333	1116.67	148.889	2	6.86
471	dev	598630	1	15	10	6	18	80	1	5	36.5	1	0	0	0	1	1	0	0	177	8	16	0	1	36.5	1	0	3.4	120	132	0.2	0.9	4.5	3.77778	498.667	146.667	0	5.5	4.8	107	110	0.2	0.5	2.5	9.6	1056	220	1	7.53
472	dev	9000576557	1	12	6	6	18	79	0	1.5	36.5	1	0	0	0	0	0	0	0	145	6	18	1	1	36.5	0	0	4.4895	150	154	0.5	2.2	4.4	2.04068	314.265	70	1	6.1	3.9284	122	147	0.6	1.6	2.66667	2.45525	360.922	91.875	1	5.53
473	dev	1168465	0	11	7	4	14	87	1	4	36.3	0	0	0	0	0	0	0	0	151	12	13	0	1	36.5	1	1	1.4	130	146	0.4	1.2	3	1.16667	170.333	121.667	2	3.6	2.1	120	159	0.4	1.2	3	1.75	278.25	132.5	2	6.81
474	dev	6001151218	0	11	6	4	19	84	1	4	36.5	0	0	1	0	0	1	0	0	133	11	15	0	1	36.8	0	1	2.1	114	145	0.4	1.9	4.75	1.10526	160.263	76.3158	1	6.3	4.9	106	134	0.5	0.8	1.6	6.125	820.75	167.5	2	5.95
475	dev	6010189422	0	14	6	7	22	86	0	5	36.9	1	0	0	0	0	0	0	0	157	7	18	0	1	36.5	0	0	10.1952	129	177	0.3	2.5	8.33333	4.07808	721.82	70.8	1	5.1	4.5747	97	148	0.2	0.4	2	11.4367	1692.64	370	2	12.05
476	dev	5034684	0	8	3	3	14	70	0	5	36.5	1	1	0	0	0	0	0	0	125	10	7	1	1	36.5	0	0	8.6	134	193	0.5	1.3	2.6	6.61538	1276.77	148.462	2	9.4	7.64964	124	200.8	0.6	3.39	5.65	2.25653	453.111	59.233	1	12.69
477	dev	50193265	1	5	4	1	8	76	1	5	37.5	1	0	0	0	0	0	0	0	145	13	4	0	1	36.5	1	0	3.35664	143	129	0.3	0.9	3	3.7296	481.118	143.333	2	6.4	5.5104	121	117	0.2	1.2	6	4.592	537.264	97.5	1	10.43
478	dev	6000528538	0	14	9	6	18	80	0	8	36.9	1	0	0	0	1	1	0	0	187	7	17	0	1	37	1	0	6.4	154	293	0.3	2.4	8	2.66667	781.333	122.083	0	9.8	8.1	126	254	0.3	1.3	4.33333	6.23077	1582.62	195.385	1	6.92
479	dev	5005586	1	10	7	7	15	82	0	6	36.7	0	0	0	0	0	1	0	0	135	8	10	0	1	36.5	1	0	9.1	155	249	0.5	1.1	2.2	8.27273	2059.91	226.364	1	13.5	12.1	134	250	0.5	1.1	2.2	11	2750	227.273	1	6.99
480	dev	1190400	0	5	4	2	8	47	1	2.5	36.6	0	0	1	0	0	0	0	0	131	11	14	1	1	36.5	0	0	4.8	153	223	0.4	2.9	7.25	1.65517	369.103	76.8966	1	11.7	9.8	136	201	0.4	2.9	7.25	3.37931	679.241	69.3103	1	7.81
481	dev	6010264962	0	8	6	6	15	70	0	4	37.4	1	1	0	0	0	1	0	0	165	9	11	0	1	36.8	1	0	4.4	115	157	0.6	4	6.66667	1.1	172.7	39.25	1	8.7	7.5	100	109	0.4	0.8	2	9.375	1021.88	136.25	2	8.25
482	dev	6010113729	1	16	9	7	18	83	0	3	36.1	0	0	0	0	1	1	0	0	150	4	36	1	1	36.8	1	0	8.9	128	256	0.2	0.8	4	11.125	2848	320	2	12.1	10.5	105	227	0.6	1	1.66667	10.5	2383.5	227	2	8.89
483	dev	50199671	0	8	7	5	16	53	0	3.19	36.5	1	0	0	0	0	0	0	0	178	7	17	1	1	36.5	1	0	4	140	268	0.6	3.3	5.5	1.21212	324.848	81.2121	1	11.4	10.1	105	176	0.2	0.8	4	12.625	2222	220	2	6.5
484	dev	50092915	1	15	8	6	21	73	1	1.48	36.8	1	0	0	0	0	0	0	0	181	8	27	1	0	36.5	1	0	5	111	220	0.3	2.9	9.66667	1.72414	379.31	75.8621	1	6	4.5	86	137	0.5	1	2	4.5	616.5	137	2	8.7
485	dev	623959	0	5	4	2	10	55	1	3	36	0	1	1	0	1	0	0	0	135	12	8	0	1	36.5	0	0	4.3	141	203	0.2	1.6	8	2.6875	545.562	126.875	1	8.5	5.4	131	180	0.3	2.7	9	2	360	66.6667	1	12.64
486	dev	50202466	1	8	5	1	7	78	0	7	36.5	1	0	0	0	0	1	0	0	140	14	8	0	1	36.9	0	0	3.8	164	292	0.2	1.6	8	2.375	693.5	182.5	0	5.4	4.2	137	240	0.3	0.8	2.66667	5.25	1260	300	1	8.07
487	dev	6001420235	1	8	6	3	9	67	1	4.5	36.8	0	0	0	0	0	0	0	0	115	10	13	0	1	36.8	1	1	3.7	179	137	0.3	1.3	4.33333	2.84615	389.923	105.385	2	7.4	5.5	148	130	0.4	1.5	3.75	3.66667	476.667	86.6667	2	5.62
488	dev	6010109287	0	11	6	3	13	67	0	6	36.3	0	0	0	0	0	1	0	0	148	10	20	1	1	37	0	0	5.8	130	176	0.2	1	5	5.8	1020.8	176	0	5.6	4.2	128	191	0.2	1.1	5.5	3.81818	729.273	173.636	0	8.08
489	dev	9001439013	1	9	4	3	13	72	1	4	36.6	0	0	1	1	0	0	0	0	135	10	8	0	0	36.5	0	0	5.9	154	250	0.4	2.4	6	2.45833	614.583	104.167	0	10.4	7.0824	122	218	0.8	2.5	3.125	2.83296	617.585	87.2	1	6.6
490	dev	6010178270	0	16	7	7	18	81	0	1	36.63	0	0	0	0	0	1	0	0	161	4	32	0	0	37	0	0	7.2	128	232	0.5	2.9	5.8	2.48276	576	80	0	8.8	7.1	97	159	0.5	1.2	2.4	5.91667	940.75	132.5	1	7.17
491	dev	5009732	0	0	3	2	6	48	0	13.5	36.7	0	0	0	0	0	1	1	0	93	12	1	0	1	36.5	1	0	6.1	103	368	0.6	1.8	3	3.38889	1247.11	204.444	2	10.9	8.9	91	368	0.4	1.4	3.5	6.35714	2339.43	262.857	2	5.2
492	dev	50234286	0	10	4	4	9	81	0	8	36.6	1	0	0	0	0	0	0	0	160	10	7	0	1	36.5	0	1	7.5	127	193	0.3	0.7	2.33333	10.7143	2067.86	275.714	2	7.7	6.6	120	200	0.3	0.8	2.66667	8.25	1650	250	2	9.28
493	dev	6010037680	1	15	9	3	15	78	1	8	36.3	1	0	0	0	0	0	0	0	180	11	36	0	1	37	1	0	6	125	181	0.4	0.7	1.75	8.57143	1551.43	258.571	2	9.7	8.3	126	189	0.5	0.9	1.8	9.22222	1743	210	2	8.2
494	dev	1177040	0	13	8	6	21	72	1	1.5	36.5	0	0	0	1	0	0	1	0	144	12	16	0	1	36.5	1	0	10.7	115	342	0.7	1.5	2.14286	7.13333	2439.6	228	2	12.4	11.3	128	323	0.7	1.5	2.14286	7.53333	2433.27	215.333	2	4.81
495	dev	50208963	1	14	7	6	21	73	0	3.5	36.6	1	1	0	0	1	0	0	0	142	8	35	0	0	36.6	1	0	6.7	138	271	0.2	1.1	5.5	6.09091	1650.64	246.364	1	12.8	11.7	106	174	0.8	1.6	2	7.3125	1272.38	108.75	2	7.1
496	dev	6000178720	1	9	7	3	14	79	1	9	36.8	1	0	0	0	0	0	0	0	145	11	11	0	1	37	1	0	3.6	164	244	0.5	1.9	3.8	1.89474	462.316	128.421	2	12	10.4	153	222	0.4	1.2	3	8.66667	1924	185	2	14.33
497	dev	272451	1	9	7	3	12	78	1	10	36.5	1	0	0	0	0	0	0	0	166	12	11	1	1	36.5	1	0	3.7	153	144	0.5	1.6	3.2	2.3125	333	90	2	6.7	5.6	141	124	0.5	1.6	3.2	3.5	434	77.5	2	6.05
498	dev	5019810	1	13	8	6	15	74	1	5	36.5	0	0	0	0	0	0	0	0	179	9	20	0	1	36.5	1	0	8.5	122	256	0.6	1.2	2	7.08333	1813.33	213.333	2	13	11.8	121	227	0.7	0.5	0.714286	23.6	5357.2	454	2	8.6
499	dev	6010209219	1	14	7	9	17	72	0	2	36.9	1	1	0	0	0	0	0	1	174	4	30	0	0	36.8	1	0	10.1	140	398	0.3	1.1	3.66667	9.18182	3654.36	361.818	2	16.6	10.9	128	319	0.3	0.9	3	12.1111	3863.44	354.444	2	17.95
500	dev	6000844775	0	9	5	3	13	77	1	24	36.6	1	0	1	0	0	0	0	0	152	12	7	0	1	37	0	0	5.9	103	127	0.4	0.9	2.25	6.55556	832.556	141.111	2	8.6	7.6	94	120	0.4	0.6	1.5	12.6667	1520	200	2	6.43
501	dev	6000890624	0	5	4	4	8	70	1	168	36.8	1	1	0	0	1	1	0	0	142	15	0	0	1	37	1	1	11.2	187	165	0.6	2.5	4.16667	4.48	739.2	66	1	10.8	8.2	173	155	0.5	2.1	4.2	3.90476	605.238	73.8095	1	10.98
502	dev	6010074990	0	7	3	3	9	65	0	10	36.6	0	0	0	0	0	0	0	0	152	11	8	1	1	36.5	0	0	6.1	102	346	0.3	0.9	3	6.77778	2345.11	384.444	2	7.2	5.3	97	307	0.5	1.3	2.6	4.07692	1251.62	236.154	2	6.84
503	dev	5005973	1	15	10	6	17	76	1	4	37.3	1	1	1	0	1	1	0	0	148	4	27	0	1	36.5	1	0	6.7	130	132	0.4	1.6	4	4.1875	552.75	82.5	2	9.9	7.7	112	110	0.4	1.6	4	4.8125	529.375	68.75	2	8.83
504	dev	627810	0	4	1	3	7	64	1	4.5	36.7	0	1	1	0	1	0	0	0	131	11	1	0	1	36.5	0	0	8.7	170	201	0.6	1.3	2.16667	6.69231	1345.15	154.615	2	9.2	7.1	153	189	0.6	1.3	2.16667	5.46154	1032.23	145.385	2	12.52
505	dev	6002776807	0	4	1	1	4	67	1	24	36.2	1	0	0	0	0	0	0	0	187	15	3	0	0	36.5	0	0	5.1332	149	200	0.7	2	2.85714	2.5666	513.32	100	1	12.6	9.7272	144	190	0.7	2	2.85714	4.8636	924.084	95	1	6.02
506	dev	50230486	1	14	7	9	23	74	0	2.9	36.8	1	0	0	0	0	0	0	0	170	5	30	1	0	36.3	1	0	9.8	118	313	0.6	1.1	1.83333	8.90909	2788.55	284.545	2	12.7	10.0838	99	252	1	1.6	1.6	6.30237	1588.2	157.5	2	10.96
507	dev	6001806702	0	6	2	2	13	88	0	72	36.8	0	0	0	0	0	1	0	0	156	15	3	0	1	37	0	0	3.1	120	153	0.3	1.4	4.66667	2.21429	338.786	109.286	1	5.3	3.8	117	125	0.3	1.1	3.66667	3.45455	431.818	113.636	2	6.91
508	dev	6010027088	1	14	8	3	18	70	0	5	36.9	1	1	0	0	0	1	0	0	168	11	36	1	1	37	1	0	9.9	132	181	0.2	0.7	3.5	14.1429	2559.86	258.571	2	9.6	8.2	124	196	0.4	0.9	2.25	9.11111	1785.78	217.778	2	11.47
509	dev	1063862	0	8	6	6	12	68	1	7.5	36.9	1	0	1	0	0	0	0	0	134	11	14	0	1	36.5	1	0	10.1	115	233	0.3	1	3.33333	10.1	2353.3	233	2	11.4	10.1	115	233	0.3	1	3.33333	10.1	2353.3	233	2	8.25
510	dev	6010013633	0	14	8	6	14	69	1	1.5	35.4	1	1	0	0	1	0	0	0	134	6	22	1	1	37	1	0	7.5	142	256	0.4	2.5	6.25	3	768	102.4	1	17.5	16	124	236	0.5	1	2	16	3776	236	2	17.63
511	dev	6000111593	0	14	7	6	15	73	0	8	37.7	0	0	0	0	1	0	0	0	153	6	22	0	1	36.5	1	0	5.6	136	202	0.6	0.5	0.833333	11.2	2262.4	404	2	7.9	6.9	125	175	0.3	0.7	2.33333	9.85714	1725	250	2	9.23
512	dev	6001166109	1	9	6	6	13	78	1	4.5	37.4	1	0	0	0	1	1	0	0	184	12	12	1	1	37.4	0	0	14.2	151	243	0.4	0.4	1	35.5	8626.5	607.5	1	11.1	9.4	132	242	0.5	1.2	2.4	7.83333	1895.67	201.667	1	8.42
513	dev	9001087921	1	16	9	7	24	85	0	3	36.7	1	0	0	0	1	1	1	1	143	4	26	0	1	36.7	1	0	6.832	90	199	0.5	0.9	1.8	7.59111	1510.63	221.111	2	8	7.024	90	211	0.4	0.6	1.5	11.7067	2470.11	351.667	2	8.7
514	dev	50182077	1	15	8	4	18	85	1	1.33	36.5	1	1	0	0	0	1	0	1	178	11	19	0	1	36.5	0	0	9.6	178	123	0.5	0.8	1.6	12	1476	153.75	2	5.2	4.4	164	115	0.4	0.5	1.25	8.8	1012	230	2	17.31
515	dev	6010133995	0	1	1	2	2	58	1	2	36.6	1	0	0	0	0	0	0	0	147	11	2	0	1	36.8	0	0	6.7	137	238	0.3	1.4	4.66667	4.78571	1139	170	1	7.1	5.7	119	220	0.3	1.1	3.66667	5.18182	1140	200	2	9.96
516	dev	5025837	1	16	9	9	18	87	0	4	36.9	1	0	0	0	1	1	0	0	212	7	28	0	1	36.5	1	0	6.8	125	152	0.1	0.9	9	7.55556	1148.44	168.889	1	7.2	6.5	115	127	0.2	0.5	2.5	13	1651	254	2	8.33
517	dev	6002460349	0	7	6	6	10	69	0	3.5	36.6	0	0	0	0	0	1	0	0	135	12	12	0	1	36.5	1	0	14	140	115	0.3	0.8	2.66667	17.5	2012.5	143.75	1	10.3	9.1979	112	110	0.6	0.7	1.16667	13.1399	1445.38	157.143	1	7.1
518	dev	6001301755	0	4	3	1	7	78	0	5	36.9	0	0	0	0	0	0	0	0	195	15	0	0	1	37	1	0	6.54	110	182	0.14	0.84	6	7.78571	1417	216.667	1	6.93	5.24	121	200	0.37	1.28	3.45946	4.09375	818.75	156.25	2	6.1
519	dev	50223447	0	5	4	2	3	50	1	8	36.5	1	0	1	0	0	0	0	0	163	12	14	0	1	36.8	0	0	7.3	146	179	0.6	1.4	2.33333	5.21429	933.357	127.857	1	12	9.7	147	192	0.7	1.5	2.14286	6.46667	1241.6	128	1	6.28
520	dev	1199894	1	5	6	5	11	53	1	7	36.3	0	0	1	0	0	0	0	0	132	10	15	0	1	36.5	1	1	9.7	149	233	0.5	1.1	2.2	8.81818	2054.64	211.818	2	14	12.2	144	245	0.5	1.1	2.2	11.0909	2717.27	222.727	2	6.01
521	dev	50193281	0	3	0	1	2	62	0	5.5	36.5	1	0	0	0	0	0	0	0	139	15	1	0	1	36.8	0	0	3.7	142	202	0.2	1.5	7.5	2.46667	498.267	134.667	0	3.9	6.8	136	198	0.3	1.6	5.33333	4.25	841.5	123.75	0	6.35
522	dev	6010166420	0	9	5	3	13	71	1	2.5	36.8	0	0	0	0	0	1	0	0	150	12	12	0	1	37	0	0	8.2	141	142	0.1	1	10	8.2	1164.4	142	0	7	4.4	134	123	0.4	1.9	4.75	2.31579	284.842	64.7368	0	8.21
523	dev	1195965	1	9	6	3	13	72	1	7	36.5	0	0	1	0	0	0	0	0	132	12	12	1	1	36.5	1	0	8.5	142	204	0.5	0.8	1.6	10.625	2167.5	255	2	14.8	13.5	134	204	0.5	0.8	1.6	16.875	3442.5	255	2	7.18
524	dev	6000300173	0	3	1	1	5	64	0	2.5	36.6	0	0	0	0	0	1	0	0	119	15	2	0	1	37	0	0	3.9	119	214	0.4	2.3	5.75	1.69565	362.87	93.0435	0	6.6	5.7	106	174	0.2	0.7	3.5	8.14286	1416.86	248.571	1	7.17
525	dev	5006891	1	14	8	9	13	62	1	4	37	1	0	1	0	0	0	0	0	134	4	29	1	0	36.5	1	0	22.1	145	184	1.2	1.2	1	18.4167	3388.67	153.333	2	25.7	12.4	131	184	0.8	1.2	1.5	10.3333	1901.33	153.333	2	8.43
526	dev	6010105206	0	8	6	5	11	54	0	17	36.6	1	0	0	0	0	1	0	0	134	10	20	0	1	37	0	0	13.7	107	173	0.4	0.5	1.25	27.4	4740.2	346	2	15.2	14	97	171	0.5	0.7	1.4	20	3420	244.286	2	5.85
527	dev	6000163446	0	10	5	4	15	84	0	4	36	1	0	0	0	0	1	0	0	129	12	12	0	1	37	0	0	6.9	118	183	0.3	0.9	3	7.66667	1403	203.333	2	7.1	6.4	121	172	0.1	0.6	6	10.6667	1834.67	286.667	1	6.84
528	dev	50181822	1	9	4	3	7	72	1	3.5	36.5	1	0	0	0	0	0	0	0	149	12	9	0	1	36.8	0	0	8.7	153	225	0.7	1.2	1.71429	7.25	1631.25	187.5	2	14	11.4	136	181	1.1	1.4	1.27273	8.14286	1473.86	129.286	2	5.23
529	dev	800854	0	11	5	6	12	64	0	6	36.5	0	0	0	0	0	0	0	0	176	7	19	0	1	36.5	0	0	3.7	133	292	0.4	2.7	6.75	1.37037	400.148	108.148	1	9.8	7.2	125	311	0.4	2.7	6.75	2.66667	829.333	115.185	1	4.8
530	dev	6000501592	0	5	4	8	6	45	1	19.5	36.2	1	0	1	0	0	0	0	0	170	9	12	0	0	36.8	0	1	13.2	156	362	0.5	1.3	2.6	10.1538	3675.69	278.462	2	8.5	6.9	131	339	0.3	1.2	4	5.75	1949.25	282.5	2	6.02
531	dev	6010236908	0	16	6	7	17	83	0	11	37	1	0	0	0	0	0	0	0	157	7	25	0	0	36.5	0	0	7.1	118	172	0.2	0.7	3.5	10.1429	1744.57	245.714	2	5.4	4.4	114	166	0.2	0.7	3.5	6.28571	1043.43	237.143	2	6.9
532	dev	1181796	1	8	5	3	12	70	0	4	36.3	0	1	0	0	0	0	0	0	127	12	14	0	0	37	1	0	8	150	173	0.4	1	2.5	8	1384	173	1	9	7.1	137	172	0.6	1.3	2.16667	5.46154	939.385	132.308	1	9.91
533	dev	928447	1	13	8	3	15	71	1	4.5	36.5	0	0	0	0	0	0	0	0	130	11	16	0	1	36.5	1	0	6.3	148	167	0.2	0.4	2	15.75	2630.25	417.5	2	10.1	8.9	142	178	0.6	0.6	1	14.8333	2640.33	296.667	2	7.36
534	dev	50189471	1	7	3	1	4	66	0	3.2	37	1	1	0	0	0	0	0	0	154	13	5	1	1	36.8	0	0	3.63	133	211	0.5	1.8	3.6	2.01667	425.517	117.222	1	5.4	3.28	126	196	0.4	1.6	4	2.05	401.8	122.5	1	9.2
535	dev	9000679394	0	8	4	3	4	68	1	1	36.5	1	0	0	0	1	0	0	0	134	10	9	1	1	36.5	0	0	3.2576	147	150	0.4	2.6	6.5	1.25292	187.938	57.6923	0	10.1	7.9285	143	144	0.5	1.6	3.2	4.95531	713.565	90	1	10
536	dev	6010028891	0	8	5	3	11	68	1	6	36.6	0	0	1	0	0	1	0	0	120	12	6	0	1	37	0	0	4.4	137	152	0.3	1.6	5.33333	2.75	418	95	1	5.7	4.7	123	157	0.2	0.7	3.5	6.71429	1054.14	224.286	2	6.22
537	dev	6010192561	1	9	9	2	11	53	1	2	36.6	0	0	0	0	0	1	0	0	135	10	19	1	1	36.8	1	0	2.5	130	118	0.4	1.4	3.5	1.78571	210.714	84.2857	1	5.3	4.2	123	121	0.3	0.8	2.66667	5.25	635.25	151.25	1	5.32
538	dev	6000873580	1	11	8	4	22	84	1	1	37	1	0	1	0	0	1	1	1	114	12	15	1	1	37	1	0	5.9	142	235	0.5	1.6	3.2	3.6875	866.562	146.875	2	10.4	9.2	135	213	0.5	0.7	1.4	13.1429	2799.43	304.286	2	7.49
539	dev	671058	0	9	6	3	15	79	1	3	36.7	1	1	0	0	0	1	0	0	126	12	7	0	1	36.5	0	0	3.8	129	205	0.3	1.3	4.33333	2.92308	599.231	157.692	2	5.1	3.4	123	194	0.3	1.3	4.33333	2.61538	507.385	149.231	2	12.74
540	dev	6001179630	0	5	4	5	8	50	1	7.5	36.8	1	0	1	0	1	0	0	0	137	12	11	1	1	37	0	0	6.3	161	275	0.8	1.6	2	3.9375	1082.81	171.875	2	10.1	7.6	164	257	0.5	1.9	3.8	4	1028	135.263	2	7.34
541	dev	50215851	0	4	1	6	3	64	1	6.4	36.5	1	1	1	0	0	0	0	0	155	12	2	0	1	36.7	0	0	6.5	147	291	0.4	1.5	3.75	4.33333	1261	194	2	9.1	6.5	127	294	0.6	1.9	3.16667	3.42105	1005.79	154.737	2	9.3
542	dev	6010110095	0	5	4	0	7	56	1	6	36.6	1	0	0	0	0	0	0	0	146	14	8	0	1	37	0	0	7.5	157	259	0.4	1.6	4	4.6875	1214.06	161.875	1	13.5	11.1	141	243	0.4	1.9	4.75	5.84211	1419.63	127.895	0	10.17
543	dev	6010097511	0	9	8	8	10	51	1	8	36.2	0	0	0	0	0	0	0	0	131	8	17	0	1	37	1	0	9.7	149	210	0.4	1.1	2.75	8.81818	1851.82	190.909	2	8.6	7.1	133	185	0.4	1.1	2.75	6.45455	1194.09	168.182	2	7.16
544	dev	50185739	1	13	8	3	14	65	0	3	36.9	1	0	0	0	0	1	1	0	138	10	28	0	1	36.9	1	0	4.4	141	107	0.2	0.5	2.5	8.8	941.6	214	1	9.8	8.5	101	136	1	1.1	1.1	7.72727	1050.91	123.636	1	7.9
545	dev	50215366	1	8	7	1	11	61	1	2	36.9	1	0	0	0	0	1	0	0	167	13	10	0	1	36.5	1	0	7.3	128	244	0.5	1.2	2.4	6.08333	1484.33	203.333	2	9.5	8.3	119	208	0.5	0.6	1.2	13.8333	2877.33	346.667	2	6.52
546	dev	9000155220	0	9	6	5	10	55	1	1.5	36.6	0	0	0	0	0	0	0	0	140	10	19	1	1	36.4	0	0	11.4351	149	218	0.5	2.1	4.2	5.44529	1187.07	103.81	1	9.5	6.6025	132	204	0.7	2.2	3.14286	3.00114	612.232	92.7273	1	4.89
547	dev	6010052696	0	4	3	2	7	53	0	5.5	36.6	1	0	0	0	0	0	0	0	194	12	11	0	1	37	0	0	4.4	125	252	0.2	1.1	5.5	4	1008	229.091	1	8.1	6.9	125	248	0.3	0.9	3	7.66667	1901.33	275.556	2	7.07
548	dev	6000811646	1	12	9	6	16	75	0	5	36	1	0	0	0	0	1	0	0	172	7	17	0	1	36.8	1	0	7	128	141	0.2	0.9	4.5	7.77778	1096.67	156.667	0	7.1	6.2	109	154	0.1	0.7	7	8.85714	1364	220	0	6.92
549	dev	6010290441	0	11	7	4	14	84	1	6	37.2	0	0	0	0	0	0	0	0	181	11	12	0	1	36.5	1	0	4.4	131	162	0.5	1.2	2.4	3.66667	594	135	2	7.1	5.2	133	163	0.5	1.4	2.8	3.71429	605.429	116.429	2	5.83
550	dev	6010291057	0	8	5	3	9	72	0	25	36.7	0	0	0	0	0	0	0	0	157	11	9	0	1	36.7	1	1	2.9	103	165	0.2	0.9	4.5	3.22222	531.667	183.333	1	4.6	3.5	115	184	0.2	0.9	4.5	3.88889	715.556	204.444	1	7
551	dev	5000652	0	8	3	3	11	73	0	5	36.5	1	1	0	0	1	0	0	0	179	12	9	0	1	36.5	0	0	8.4	139	216	0.4	1.4	3.5	6	1296	154.286	2	9.5	8.2	121	194	0.4	1.4	3.5	5.85714	1136.29	138.571	2	13.61
552	dev	50217140	1	9	4	1	12	71	1	5	36.8	1	0	0	0	1	0	0	0	158	14	10	0	1	36.5	0	0	3	147	196	0.3	1.4	4.66667	2.14286	420	140	1	7.3	5.2	129	205	0.5	1.1	2.2	4.72727	969.091	186.364	2	13.41
553	dev	5006178	1	8	7	5	10	59	0	12	36.8	1	0	0	0	0	0	0	0	163	7	18	1	1	36.5	1	0	6.3	128	240	0.7	3	4.28571	2.1	504	80	2	8.8	7.3	119	207	0.7	3	4.28571	2.43333	503.7	69	2	10.33
554	dev	6010074574	1	11	8	5	19	80	1	3	36.5	1	0	1	0	0	1	0	0	219	10	15	0	1	37	1	0	4.7	127	156	0.5	1.1	2.2	4.27273	666.545	141.818	2	6.1	4.5	116	132	0.4	1.2	3	3.75	495	110	2	7.61
555	dev	1175891	0	8	3	6	12	71	0	7	36.5	1	0	0	0	0	0	0	0	121	11	14	0	1	36.5	0	0	16.5	167	258	0.6	0.7	1.16667	23.5714	6081.43	368.571	2	13.8	12.3	146	237	0.6	0.7	1.16667	17.5714	4164.43	338.571	2	9.22
556	dev	6010223601	1	10	6	7	14	85	0	3.3	36.5	1	0	0	0	0	0	0	1	135	12	13	0	1	36.5	1	0	12.1	119	230	1.5	1.7	1.13333	7.11765	1637.06	135.294	2	14.3	11.8261	113	206	1.3	1.2	0.923077	9.85508	2030.15	171.667	2	7.64
557	dev	1190384	1	10	6	9	14	80	0	10	36.9	0	0	0	0	0	0	0	0	177	9	13	0	1	36.5	1	0	17.2	114	217	0.7	0.5	0.714286	34.4	7464.8	434	2	13.4	11.2	107	203	0.7	0.5	0.714286	22.4	4547.2	406	2	9.57
558	dev	6010204614	1	4	5	2	9	55	0	5.5	37.7	1	0	0	0	1	0	0	0	203	15	12	0	1	36.8	1	0	3.7016	146	205	0.4	1.3	3.25	2.84738	583.714	157.692	1	7.1	5.6942	124	213	0.4	1	2.5	5.6942	1212.86	213	1	17.25
559	dev	348042	1	7	6	5	10	67	0	7.5	36.5	1	1	0	0	0	1	0	0	229	11	6	0	1	36.5	1	0	8	123	128	0.3	1.3	4.33333	6.15385	787.692	98.4615	2	6.8	5.7	128	118	0.1	0.9	9	6.33333	747.333	131.111	1	8.65
560	dev	50205323	1	12	6	3	11	64	1	2	36.4	1	0	1	0	0	0	0	0	165	12	17	1	1	36.5	0	0	6.7	140	217	0.4	1.2	3	5.58333	1211.58	180.833	2	10.8	8.2	146	211	0.5	1.9	3.8	4.31579	910.632	111.053	2	7.59
561	dev	1179950	1	11	7	6	14	82	1	12.5	36.9	0	0	0	0	0	0	0	0	240	12	8	0	1	36.5	1	0	5.8	146	134	0.4	1.3	3.25	4.46154	597.846	103.077	2	8.5	7.1	127	123	0.4	1.3	3.25	5.46154	671.769	94.6154	2	9.28
562	dev	50199715	1	16	9	7	23	85	0	2	36.9	1	0	0	0	0	1	0	0	142	7	37	0	1	36.5	1	0	6.6	136	209	0.5	2	4	3.3	689.7	104.5	2	9.5	7.6	104	157	0.3	0.7	2.33333	10.8571	1704.57	224.286	2	7.46
563	dev	50110221	0	5	4	0	3	56	1	5	36.5	1	1	1	0	1	0	0	0	160	14	6	0	1	36.5	0	0	5.1	154	241	0.6	1.9	3.16667	2.68421	646.895	126.842	1	8.5	5.9	133	256	0.8	1.7	2.125	3.47059	888.471	150.588	1	10.07
564	dev	689097	1	17	10	7	18	83	1	4	36.9	1	0	0	0	0	1	0	0	120	6	37	0	1	36.5	1	0	2.9	124	114	0.3	0.8	2.66667	3.625	413.25	142.5	2	3.9	3	116	114	0.3	0.8	2.66667	3.75	427.5	142.5	2	7.35
565	dev	50217499	0	4	3	0	2	20	0	16	37.1	1	0	0	0	0	0	0	0	168	13	9	0	1	37.1	0	0	8.8	166	252	0.3	1.2	4	7.33333	1848	210	1	6.6	4.8	131	263	0.5	1.3	2.6	3.69231	971.077	202.308	1	5.5
566	dev	6000132764	0	4	3	2	7	53	0	7	36.5	0	0	0	0	0	0	0	0	138	11	11	0	1	38.8	0	0	3.2	115	50	0.2	0.7	3.5	4.57143	228.571	71.4286	2	4	3.3	101	55	0.2	3.3	16.5	1	55	16.6667	1	6.29
567	dev	6000177222	0	4	4	3	8	77	0	8	37.1	1	1	0	0	0	1	0	0	152	11	1	1	1	37	1	0	4.8	122	206	0.3	1.6	5.33333	3	618	128.75	0	5.4	3.6	116	192	0.3	1.5	5	2.4	460.8	128	0	7.13
568	dev	6010316794	1	8	4	3	11	68	1	3	36.2	0	1	0	0	0	0	0	0	145	11	12	0	1	37	0	0	5.86	143	245	0.45	2.92	6.48889	2.00685	491.678	83.9041	0	8.84	7.37	126	243	0.42	0.9	2.14286	8.18889	1989.9	270	1	15.3
569	dev	5006764	0	5	3	3	11	71	1	6.6	37.2	0	0	1	0	0	0	0	0	181	11	4	1	1	36.5	1	0	4.9	168	242	0.6	2.9	4.83333	1.68966	408.897	83.4483	1	12.8	11.1	140	245	0.6	2.9	4.83333	3.82759	937.759	84.4828	1	6.83
570	dev	6010038878	0	7	5	3	11	68	0	168	37	1	1	0	0	0	0	0	0	155	11	11	0	0	37	1	0	3.5	138	237	0.3	2.9	9.66667	1.2069	286.034	81.7241	0	9.4	6.6	124	226	0.4	2.3	5.75	2.86957	648.522	98.2609	0	12.29
571	dev	6000249183	0	11	6	4	18	83	1	2	36.5	0	0	0	0	1	1	1	0	145	12	8	0	1	37	0	0	5.82	87	197	0.6	3.23	5.38333	1.80186	354.966	60.9907	1	8.18	7.06	83	211	0.25	0.81	3.24	8.71605	1839.09	260.494	2	6.68
572	dev	6000690696	0	4	1	8	4	60	1	5	36.8	1	0	0	0	0	0	0	0	202	12	2	1	1	36.5	0	0	10	153	185	0.4	2.1	5.25	4.7619	880.952	88.0952	0	7.1	5.4	130	173	0.3	1.4	4.66667	3.85714	667.286	123.571	0	9.74
573	dev	5015388	0	15	10	4	18	87	1	8	35	1	0	0	0	0	1	0	0	109	11	19	0	1	36.5	1	0	6.3	108	152	0.3	0.5	1.66667	12.6	1915.2	304	2	9.4	7.64964	124	200.8	0.3	3.39	11.3	2.25653	453.111	59.233	1	7.71
574	dev	5005250	1	11	8	5	11	55	1	4	38	0	0	1	0	0	0	0	0	189	7	34	1	0	38	1	0	8.1	163	366	0.6	1.6	2.66667	5.0625	1852.88	228.75	2	11	9.4	143	316	0.6	1.6	2.66667	5.875	1856.5	197.5	2	5.86
575	dev	5011673	0	9	5	3	13	71	1	1.7	36.5	0	0	0	0	1	1	0	0	149	11	13	1	1	36.5	0	1	2.6	135	154	0.5	2.8	5.6	0.928571	143	55	1	10	8.8	123	132	0.4	0.8	2	11	1452	165	2	6.89
576	dev	50206082	0	4	1	1	2	66	1	8	36.7	1	0	0	1	0	0	0	0	162	13	3	0	1	36.7	0	0	4.4	141	173	0.4	1.4	3.5	3.14286	543.714	123.571	2	5.6	3.5	138	173	0.4	1.5	3.75	2.33333	403.667	115.333	2	8.37
577	dev	50233239	0	11	5	4	9	84	1	5.5	36.8	0	0	0	0	0	0	0	0	135	12	6	0	1	36.5	0	0	3	120	143	0.4	0.9	2.25	3.33333	476.667	158.889	1	5	3.7	105	111	0.6	0.7	1.16667	5.28571	586.714	158.571	1	6.07
578	dev	6002709737	0	5	3	6	11	77	1	13	36.5	1	0	0	0	0	1	0	0	125	3	2	0	1	36.8	0	0	4.308	109	226	0.4	1.3	3.25	3.31385	748.929	173.846	2	4.4	3.2208	88	187	0.4	1.1	2.75	2.928	547.536	170	2	7.29
579	dev	50192749	1	9	5	1	7	71	1	1.5	36.8	1	0	0	1	0	1	1	1	166	15	6	0	1	38.1	0	0	4.3	138	222	0.6	2.9	4.83333	1.48276	329.172	76.5517	1	12.9	9.8	140	223	0.8	2.1	2.625	4.66667	1040.67	106.19	2	6.48
580	dev	1173101	0	7	5	6	11	69	0	10	36.4	1	1	0	0	0	0	0	0	142	11	8	0	0	36.6	1	0	10.9	114	198	0.3	0.7	2.33333	15.5714	3083.14	282.857	2	12.2	10.9	112	197	0.3	0.7	2.33333	15.5714	3067.57	281.429	2	16.71
581	dev	6000907853	1	12	8	6	13	62	1	2	36.5	0	0	1	0	0	0	0	0	137	9	19	0	1	36.8	1	1	2	144	157	0.3	1.8	6	1.11111	174.444	87.2222	0	8.7	6.7	136	168	0.3	1.7	5.66667	3.94118	662.118	98.8235	0	5.47
582	dev	6001522536	0	8	3	3	10	73	0	1	36.45	0	0	0	0	0	0	0	0	172	12	12	0	1	37	0	1	3.2	148	151	0.8	3.9	4.875	0.820513	123.897	38.7179	0	6.9	2.8	137	163	0.6	3.4	5.66667	0.823529	134.235	47.9412	0	7.75
583	dev	1161352	0	8	4	3	14	75	0	7.5	36.6	1	1	0	0	0	0	0	0	152	12	13	1	1	36.5	0	0	7.2	106	201	0.2	0.8	4	9	1809	251.25	2	9.1	7.8	109	200	0.4	0.8	2	9.75	1950	250	2	15.53
584	dev	50196091	0	15	7	4	16	81	1	3.5	36.9	0	0	1	0	0	0	0	0	142	11	16	0	1	36.5	0	0	4.3	145	184	0.4	1.8	4.5	2.38889	439.556	102.222	1	6.7	8.8	133	181	0.7	0.8	1.14286	11	1991	226.25	2	6.74
585	dev	630999	1	12	8	6	12	69	1	7.5	36.7	0	0	0	0	0	0	0	0	142	10	17	0	0	36.5	1	0	12.5	128	192	0.5	1.2	2.4	10.4167	2000	160	2	10.1	8.6	119	153	0.7	0.8	1.14286	10.75	1644.75	191.25	2	6.2
586	dev	6010082301	0	7	3	6	9	68	0	6	36.8	0	0	0	0	0	0	0	0	129	12	8	1	1	37	0	0	9.4	128	253	0.6	1.2	2	7.83333	1981.83	210.833	1	12.6	11	111	226	0.4	1.2	3	9.16667	2071.67	188.333	1	8.95
587	dev	6010226691	1	11	7	7	17	81	1	6	36.9	1	0	0	0	0	0	0	0	188	7	13	0	1	36.5	1	0	3.3075	139	159	0.3	0.8	2.66667	4.13438	657.366	198.75	2	12.7	12.1539	114	155	0.5	1.4	2.8	8.68136	1345.61	110.714	2	6.41
588	dev	6000296157	1	17	9	7	16	85	1	5.5	37.2	1	0	1	0	1	0	0	0	144	5	23	0	0	37	1	0	7.1	143	227	0.7	1.6	2.28571	4.4375	1007.31	141.875	2	9.7	7.9	138	222	0.6	1	1.66667	7.9	1753.8	222	2	6.19
589	dev	6000124813	1	11	6	6	13	67	0	5	36.7	0	0	0	0	1	1	0	0	121	8	16	0	1	37	0	0	3.2	116	183	0.3	0.5	1.66667	6.4	1171.2	366	2	5.2	4.3	107	159	0.3	0.5	1.66667	8.6	1367.4	318	2	4.94
590	dev	6010297839	0	10	7	3	17	80	0	4	36.9	1	1	0	0	0	1	0	0	168	11	11	1	1	37	1	1	5.5	129	155	0.2	1.6	8	3.4375	532.812	96.875	0	8.1	7.2	110	125	0.1	0.8	8	9	1125	156.25	0	11.36
591	dev	9000118980	1	8	7	2	12	55	0	2	36.9	0	1	0	0	0	0	0	0	149	11	18	1	1	36.5	1	0	5.6158	123	220	0.6	2	3.33333	2.8079	617.738	110	2	8.2	5.9696	109	200	0.5	1.6	3.2	3.731	746.2	125	2	12.87
592	dev	9000649649	1	14	8	9	15	60	1	1	36.3	1	0	0	0	0	0	0	0	125	5	35	0	0	38	1	0	14.6	146	282	0.7	3.7	5.28571	3.94595	1112.76	76.2162	1	16.3	14.9471	122	238	0.5	0.8	1.6	18.6839	4446.76	297.5	2	7
593	dev	663920	0	4	5	2	9	54	0	34.5	36.6	1	0	0	0	0	0	0	0	158	12	5	0	0	36.5	1	0	6.8	132	291	0.4	1.3	3.25	5.23077	1522.15	223.846	2	7.1	4.3	107	247	0.4	1.3	3.25	3.30769	817	190	2	11.24
594	dev	6010174330	1	1	3	2	5	45	1	4	36	0	0	1	0	0	0	0	0	121	12	2	0	0	36.8	1	0	5.7	173	265	0.5	3.9	7.8	1.46154	387.308	67.9487	0	10.5	8.4	147	257	0.5	1.6	3.2	5.25	1349.25	160.625	1	18.58
595	dev	50220654	0	8	6	6	11	66	1	13	37.6	0	0	1	0	0	0	0	0	133	10	13	0	1	36.5	1	0	23	55	60	1.1	1.4	1.27273	16.4286	985.714	42.8571	2	29.2	22.5	84	40	1	0.9	0.9	25	1000	44.4444	2	7.01
596	dev	6000697011	1	7	4	2	9	84	1	10	36.6	1	1	0	0	0	0	0	0	120	15	1	0	1	37	1	0	5.6	83	266	0.4	0.9	2.25	6.22222	1655.11	295.556	2	5.5	4.5	63	181	0.3	0.7	2.33333	6.42857	1163.57	258.571	2	11.62
597	dev	6010197887	0	9	6	4	14	71	1	24	37	1	1	0	0	0	0	0	0	175	15	6	0	0	37.28	1	0	13.2	150	134	0.5	1.1	2.2	12	1608	121.818	1	10.4	7.9	120	121	0.6	1.7	2.83333	4.64706	562.294	71.1765	1	14.37
598	dev	6010204569	1	12	7	3	17	73	0	5.5	36.5	0	0	0	0	1	0	0	0	188	10	18	0	1	36.8	1	0	6.3	144	204	0.4	1.5	3.75	4.2	856.8	136	1	7.6	6.2	124	189	0.2	1.2	6	5.16667	976.5	157.5	0	17.27
599	dev	6001712305	1	5	5	5	8	18	1	3	36.6	0	0	0	0	0	1	0	0	116	11	11	1	1	37	0	0	15.9	144	212	1.6	2	1.25	7.95	1685.4	106	2	17.2	13.9	136	195	1.4	1.8	1.28571	7.72222	1505.83	108.333	2	6.1
600	dev	50093612	0	9	5	3	9	70	1	3.5	36.3	1	1	1	0	0	1	1	1	142	11	6	0	1	37.1	0	0	3.9284	153	179	0.5	1.7	3.4	2.31082	413.637	105.294	2	7.8	6.2088	136	164	0.5	0.6	1.2	10.348	1697.07	273.333	2	6.8
601	dev	6000426993	0	16	9	4	18	84	0	2	36.6	0	0	0	0	0	1	0	0	145	12	29	1	1	36.5	1	0	2.8	131	170	0.4	2	5	1.4	238	85	1	9.6	7.2	117	161	0.7	1.6	2.28571	4.5	724.5	100.625	2	5.62
602	dev	6002172235	1	11	8	7	18	87	1	2	36.5	1	0	0	0	0	1	0	0	169	5	10	0	1	36.8	1	0	3.0118	124	105	0.4	0.8	2	3.76475	395.299	131.25	2	8.4	7.3164	122	63	0.6	0.5	0.833333	14.6328	921.866	126	2	5.17
603	dev	1199616	1	12	8	6	15	78	0	4	36.7	1	0	0	0	0	0	0	0	146	8	18	0	1	36.7	1	0	3.3	141	212	0.4	1.6	4	2.0625	437.25	132.5	2	16.4	15	138	159	0.4	1.6	4	9.375	1490.62	99.375	2	5.04
604	dev	502247746	0	9	6	5	11	58	1	1.5	36.6	1	0	1	0	0	0	0	0	130	12	18	0	1	36.5	0	0	15	149	248	1.1	2	1.81818	7.5	1860	124	1	12.4	9.5	126	220	0.7	2.6	3.71429	3.65385	803.846	84.6154	1	13.18
605	dev	6010033521	0	12	8	6	13	60	1	24	36.6	1	0	1	0	0	0	0	0	168	12	16	0	1	37	1	0	12.1	141	249	0.6	1.1	1.83333	11	2739	226.364	2	7.8	6.2	123	244	0.3	1.2	4	5.16667	1260.67	203.333	2	6.03
606	dev	575634	0	3	0	3	7	63	0	2	36.8	1	0	0	0	0	0	0	0	137	12	4	0	1	36.5	0	0	2.9	140	197	0.4	3.7	9.25	0.783784	154.405	53.2432	1	7.4	5.5	128	203	0.4	3.7	9.25	1.48649	301.757	54.8649	1	6.26
607	dev	6001512531	0	4	1	4	10	76	0	2.5	36.6	1	0	0	0	0	0	0	0	153	13	4	1	0	36.6	0	0	10.7	135	243	0.3	2.1	7	5.09524	1238.14	115.714	0	6.4	4.1	119	222	0.3	1.9	6.33333	2.15789	479.053	116.842	0	8.35
608	dev	6010269179	0	5	6	2	10	47	1	6	36.9	0	0	0	0	0	0	0	0	157	10	15	0	1	37	1	0	5.6	173	248	0.4	3.2	8	1.75	434	77.5	0	11.2	9.9	154	209	0.3	0.9	3	11	2299	232.222	1	8.16
609	dev	6010207871	0	5	6	5	8	53	1	4	36.5	0	0	1	0	0	0	0	0	175	12	12	0	1	37	1	0	15.7	150	287	0.6	1.5	2.5	10.4667	3003.93	191.333	1	14.5	13	129	259	0.4	1.1	2.75	11.8182	3060.91	235.455	1	7.22
610	dev	50225026	0	5	4	2	2	48	1	3	36.8	1	0	0	0	0	0	0	0	158	11	8	0	1	36.5	0	0	6.4	168	234	1	2.1	2.1	3.04762	713.143	111.429	1	9.3	7	146	253	0.8	1.8	2.25	3.88889	983.889	140.556	1	5.62
611	dev	1160215	1	8	6	3	10	63	1	48	37	1	0	1	0	0	0	0	0	185	12	6	0	1	37	1	0	5.7	150	172	0.5	1.5	3	3.8	653.6	114.667	1	7.9	5.5	147	184	0.6	1.5	2.5	3.66667	674.667	122.667	1	6.35
612	dev	9000839840	0	4	3	2	4	54	0	3.5	36.6	1	0	0	0	0	0	0	0	184	12	6	0	1	36.5	0	0	4.1022	141	375	0.7	3.7	5.28571	1.1087	415.764	101.351	0	8.7	5.2983	131	330	0.6	2.7	4.5	1.96233	647.57	122.222	0	6.7
613	dev	6000849602	0	5	4	1	9	70	1	24	36.8	1	0	1	0	0	1	0	0	158	15	1	0	0	36.8	1	1	4.8	182	272	0.5	3.1	6.2	1.54839	421.161	87.7419	0	8.9	7.5	154	223	0.2	1.2	6	6.25	1393.75	185.833	0	6.16
614	dev	6001613151	1	14	8	6	19	72	0	3	36	1	0	0	0	1	1	1	0	185	6	21	0	1	37	1	0	5.6	169	206	0.3	1.5	5	3.73333	769.067	137.333	0	8.3	6.8	148	185	0.4	1.1	2.75	6.18182	1143.64	168.182	1	5.48
615	dev	6002690273	1	12	9	3	13	67	1	23	36.9	1	1	0	0	1	1	0	0	140	11	20	0	1	36.5	1	0	4.6728	136	190	0.5	2	4	2.3364	443.916	95	1	11.1	7.659	119	181	0.8	2.6	3.25	2.94577	533.184	69.6154	1	6.08
616	dev	6000091816	0	17	8	7	20	82	1	3	36.7	1	1	0	0	0	1	0	0	157	8	22	0	1	36.8	0	1	3.5	133	143	0.3	1.2	4	2.91667	417.083	119.167	2	5.9	5	131	124	0.2	0.7	3.5	7.14286	885.714	177.143	2	17.1
617	dev	9001422114	0	5	1	1	7	70	1	3	36.9	0	0	0	0	0	0	0	0	155	15	4	0	1	36.5	0	0	7.0889	135	291	6.7	14.7	2.19403	0.482238	140.331	19.7959	2	6.3	3.7863	126	291	0.6	1.3	2.16667	2.91254	847.549	223.846	2	5.5
618	dev	50196556	1	9	5	1	11	70	1	2	36.9	0	0	0	0	1	1	0	0	134	13	14	0	1	36.5	0	0	4.6	150	279	0.5	1.4	2.8	3.28571	916.714	199.286	2	5.8	8.2	133	262	0.8	2	2.5	4.1	1074.2	131	2	7.55
619	dev	50250105	0	10	5	5	13	53	0	1.7	36.5	0	0	0	0	0	0	0	0	129	6	28	0	1	36.5	0	0	6.5	129	247	0.4	1.3	3.25	5	1235	190	2	7.6	5.2516	137	255	0.5	1.8	3.6	2.91756	743.977	141.667	2	7.2
620	dev	50163454	0	8	4	3	9	76	0	2.5	36.9	1	1	0	0	0	0	0	0	180	12	9	1	1	36.9	0	1	4.8	114	172	0.6	2.5	4.16667	1.92	330.24	68.8	2	8.7	7.1079	114	172	0.5	1.1	2.2	6.46173	1111.42	156.364	2	14.6
621	dev	9001437622	0	7	4	6	16	66	0	5	36.6	1	0	0	0	0	1	1	0	180	8	14	1	1	36.5	0	0	5.8	128	233	0.6	1	1.66667	5.8	1351.4	233	1	9.7	7.7697	102	211	0.9	0.9	1	8.633	1821.56	234.444	1	6.8
622	dev	1025323	0	7	3	3	9	65	0	4	36.5	1	0	0	0	0	0	0	0	197	12	8	1	1	36.5	0	0	5.6	146	279	0.4	1.9	4.75	2.94737	822.316	146.842	1	7.4	5.2	128	249	0.4	1.7	4.25	3.05882	761.647	146.471	2	8.3
623	dev	1171751	0	4	3	2	9	56	0	6	36.6	1	1	0	0	0	0	0	0	189	11	8	1	1	36.5	0	1	6.3	135	230	0.4	2.3	5.75	2.73913	630	100	1	6.9	5.3	122	217	0.4	2.3	5.75	2.30435	500.043	94.3478	1	16.17
624	dev	9001365034	1	9	7	1	9	77	1	10	36.6	1	0	0	0	1	0	0	0	164	15	6	0	1	36.5	1	1	3.48	139	192	0.4	1.8	4.5	1.93333	371.2	106.667	0	8	6.216	129	194	0.3	0.7	2.33333	8.88	1722.72	277.143	1	5.9
625	dev	50185524	0	1	1	0	5	38	1	5	36.9	1	1	1	0	0	0	0	0	157	15	1	0	0	37.5	0	0	5.6	165	251	0.6	2.7	4.5	2.07407	520.593	92.963	1	13.3	10.2	138	206	0.8	2.2	2.75	4.63636	955.091	93.6364	2	12.37
626	dev	6010187885	0	4	5	2	7	55	0	72	36.7	0	0	0	0	0	0	0	0	194	12	11	1	1	37	1	0	3.9	141	166	0.3	1.4	4.66667	2.78571	462.429	118.571	0	5.9	4.4	131	162	0.3	1.1	3.66667	4	648	147.273	1	6.82
627	dev	6010229803	0	9	4	3	12	71	1	10	36.8	1	0	0	0	0	0	0	0	196	12	7	0	1	37	0	0	4.4	132	202	0.3	1.5	5	2.93333	592.533	134.667	1	6.6	4.8	124	250	0.5	1.2	2.4	4	1000	208.333	2	7.39
628	dev	640041	0	9	6	5	11	58	1	30	36.8	0	1	1	0	1	0	0	0	146	9	17	0	1	36.5	0	0	5.2	133	213	0.3	2	6.66667	2.6	553.8	106.5	1	7.6	5.2	131	206	0.3	2	6.66667	2.6	535.6	103	1	8.18
629	dev	50188534	0	16	8	6	26	80	0	3	37	1	0	0	0	1	0	0	0	180	5	28	0	0	37	1	0	5.5	150	233	0.5	2.2	4.4	2.5	582.5	105.909	1	9.5	9.9	126	186	0.7	1.5	2.14286	6.6	1227.6	124	1	6.76
630	dev	6010327547	0	4	0	1	5	71	0	72	36.7	0	0	0	0	0	0	0	0	171	15	2	0	1	37	0	0	2.8	142	193	0.28	3.04	10.8571	0.921053	177.763	63.4868	1	6.19	2.8	142	193	0.28	3.04	10.8571	0.921053	177.763	63.4868	1	5.89
631	dev	6010108549	1	10	6	4	14	89	0	11	36.5	0	0	0	0	0	0	0	0	153	10	11	0	0	36.8	1	0	7.5	145	310	0.6	2.5	4.16667	3	930	124	1	11.9	9.1	124	291	0.8	1.9	2.375	4.78947	1393.74	153.158	1	9.57
632	dev	9001455875	0	4	3	2	4	40	0	6	36.8	0	0	0	0	0	0	0	0	132	12	6	0	1	37.4	0	0	7.9	131	328	0.3	1.4	4.66667	5.64286	1850.86	234.286	0	7.4	5.4982	88	257	0.4	1.3	3.25	4.22938	1086.95	197.692	1	5.9
633	dev	50021269	1	14	8	3	16	78	0	22	36.5	1	1	0	0	1	0	0	0	148	10	21	0	1	36.9	1	0	4.41	116	202	0.3	1.5	5	2.94	593.88	134.667	0	8.8	7.0664	111	198	0.5	0.5	1	14.1328	2798.29	396	1	7.11
634	dev	6000902092	0	4	3	2	7	51	0	1.5	36.5	0	0	0	0	0	0	0	0	185	12	7	0	1	36.8	0	1	6.78	110	353	0.26	2.61	10.0385	2.5977	916.989	135.249	0	13.01	10.98	91	275	0.43	1.54	3.5814	7.12987	1960.71	178.571	1	10.1
635	dev	6000517140	1	14	8	6	13	79	0	72	36.9	1	0	0	0	1	0	0	0	168	8	21	0	0	36.7	1	0	4.2	136	264	0.4	2.4	6	1.75	462	110	1	8.5	6.5	133	222	0.5	1.4	2.8	4.64286	1030.71	158.571	2	6.45
636	dev	9000308825	1	8	7	3	13	79	0	4	36.9	0	0	0	0	1	1	0	0	148	12	12	0	1	37.1	1	1	4.1044	121	260	0.4	1.6	4	2.56525	666.965	162.5	2	9.7	8.051	91	233	0.5	0.8	1.6	10.0638	2344.85	291.25	2	7.2
637	dev	566675	1	16	9	7	18	83	0	2	36.3	1	0	0	0	0	1	0	0	198	6	26	1	0	36.5	1	0	6.4	150	154	0.2	2.2	11	2.90909	448	70	1	12.1	10.5	141	151	0.2	2.2	11	4.77273	720.682	68.6364	1	9.65
638	dev	1191199	0	8	6	3	9	64	1	10.5	36.8	1	0	0	0	0	0	0	0	198	11	8	0	1	36.5	1	0	5.7	152	288	0.3	1.7	5.66667	3.35294	965.647	169.412	1	10.7	9.2	143	281	0.3	1.7	5.66667	5.41176	1520.71	165.294	1	6
639	dev	6010150150	0	7	4	6	9	81	1	10	36.3	0	0	0	0	0	0	0	0	230	12	0	0	1	37	1	0	2.3	129	184	0.4	1.2	3	1.91667	352.667	153.333	2	4.9	3.2	128	197	0.4	1.2	3	2.66667	525.333	164.167	2	10.68
640	dev	50197218	1	4	3	1	9	73	0	7	36.7	1	0	0	0	0	1	0	0	143	14	0	0	1	36.7	1	0	2.898	145	213	0.4	2.2	5.5	1.31727	280.579	96.8182	1	4.9	3.7387	112	183	0.3	0.7	2.33333	5.341	977.403	261.429	2	8.56
641	dev	6001155624	0	8	5	3	10	71	0	24	36.8	1	1	0	0	1	0	0	0	159	12	14	0	1	36.8	1	0	3.8	113	315	0.4	2.2	5.5	1.72727	544.091	143.182	1	6.9	5.3	107	256	0.3	1.2	4	4.41667	1130.67	213.333	2	6.79
642	dev	1150140	1	14	8	7	17	81	0	5	36.9	0	0	0	0	1	0	0	0	200	8	17	1	1	36.5	1	0	8.8	104	273	0.3	0.4	1.33333	22	6006	682.5	2	9.5	8.3	102	280	0.3	0.4	1.33333	20.75	5810	700	2	7
643	dev	643605	1	14	9	6	16	66	1	6	36.2	0	0	0	0	1	1	1	0	146	7	40	1	0	37	1	1	6.8	126	132	0.9	1.1	1.22222	6.18182	816	120	2	6.9	5.8	124	119	0.9	1.1	1.22222	5.27273	627.455	108.182	2	5.99
644	dev	701395	0	13	6	6	16	72	1	4	36.5	1	0	1	0	0	0	0	0	156	9	16	1	1	36.5	0	0	8.9	125	174	0.5	1.1	2.2	8.09091	1407.82	158.182	2	10	8.3	126	178	0.5	1.1	2.2	7.54545	1343.09	161.818	2	5.9
645	dev	5008297	0	11	7	6	16	80	1	1.5	36.6	0	0	0	0	0	0	0	0	116	9	12	0	1	36.5	1	0	6	164	251	0.8	1.3	1.625	4.61538	1158.46	193.077	2	9.6	8.5	129	221	0.8	1.3	1.625	6.53846	1445	170	2	19.81
646	dev	6001364233	0	4	2	3	12	72	0	24	36.7	1	1	0	0	0	0	0	0	156	12	3	0	1	37	1	0	3	112	215	0.3	1.9	6.33333	1.57895	339.474	113.158	1	7.5	4.7	121	218	0.4	2.3	5.75	2.04348	445.478	94.7826	1	11.99
647	dev	5001403	0	12	7	1	15	72	0	11	36.9	0	0	0	0	0	0	0	0	155	13	17	0	1	36.5	1	0	5.9	147	164	0.3	0.7	2.33333	8.42857	1382.29	234.286	2	9.6	8.5	126	156	0.3	0.7	2.33333	12.1429	1894.29	222.857	2	6.6
648	dev	883707	1	13	6	3	15	74	1	240	37.9	1	0	0	0	0	0	0	0	127	11	19	0	1	35.8	0	0	6.3	91	174	0.6	0.9	1.5	7	1218	193.333	2	7.2	5.6	80	188	0.6	0.9	1.5	6.22222	1169.78	208.889	2	10.11
649	dev	6000607019	0	8	4	3	11	69	1	12	36.5	1	0	1	0	0	0	0	0	175	11	15	0	1	36.8	0	0	3.7	146	193	0.3	1.7	5.66667	2.17647	420.059	113.529	1	9.1	6.9	144	188	0.6	1.5	2.5	4.6	864.8	125.333	2	5.53
650	dev	50205654	0	5	4	0	5	31	1	5	36.9	0	0	0	0	0	0	0	0	140	13	10	0	1	36.9	0	0	4.2	155	270	0.3	2	6.66667	2.1	567	135	1	9.3	6.4356	135	254	0.5	2.2	4.4	2.92527	743.019	115.455	2	5.8
651	dev	9001469276	1	14	8	4	17	86	0	24	36.9	0	0	0	0	0	0	0	0	163	11	17	0	0	36.2	1	0	8.8917	117	182	4.9	11.6	2.36735	0.766526	139.508	15.6897	2	8.4	6.132	108	188	0.5	1.2	2.4	5.11	960.68	156.667	2	6.1
652	dev	50194901	0	12	6	6	19	69	1	2	36.8	0	0	1	0	1	0	1	1	101	6	18	0	1	36.5	0	0	4.4	129	223	0.7	2.4	3.42857	1.83333	408.833	92.9167	2	5.9	6.4	118	213	0.4	0.8	2	8	1704	266.25	2	8.13
653	dev	6000742224	0	5	4	4	3	18	1	6	36.5	1	0	1	0	0	0	0	0	208	10	9	0	1	36.6	0	0	4.7	158	239	0.4	1.6	4	2.9375	702.062	149.375	1	7.1	5.6	145	231	0.3	1.1	3.66667	5.09091	1176	210	1	5.24
654	dev	6010018816	1	10	4	3	17	80	0	7.5	36.6	1	0	0	0	0	0	0	0	171	11	15	1	1	37.1	0	1	5.2	121	133	0.7	1.1	1.57143	4.72727	628.727	120.909	2	7.8	6	119	139	0.4	1.3	3.25	4.61538	641.538	106.923	2	6.67
655	dev	6000095958	1	10	7	4	15	82	0	6	36.9	1	0	0	0	0	1	0	0	136	11	11	0	0	36.8	1	1	6.7	125	330	0.4	1.3	3.25	5.15385	1700.77	253.846	2	9.6	8.2	115	287	0.4	1	2.5	8.2	2353.4	287	2	6.33
656	dev	6010014231	0	9	6	2	13	49	1	6	36.5	1	0	1	0	0	0	0	0	158	11	18	0	1	36.4	0	0	6.2	134	200	0.5	2.2	4.4	2.81818	563.636	90.9091	1	9.7	8.3	141	233	0.2	1.3	6.5	6.38462	1487.62	179.231	0	8.25
657	dev	6010088512	1	10	7	5	10	59	0	9	36.7	1	1	0	0	0	0	0	0	167	9	23	0	0	37	1	0	8.4	123	238	0.3	0.9	3	9.33333	2221.33	264.444	1	9	7.8	105	218	0.5	0.7	1.4	11.1429	2429.14	311.429	1	9.95
658	dev	6010294280	1	11	7	6	12	60	0	3.5	36.5	0	0	0	0	0	0	0	0	180	7	18	0	1	37	1	1	8	118	137	0.2	0.6	3	13.3333	1826.67	228.333	2	7.6	6.4	112	139	0.3	0.9	3	7.11111	988.444	154.444	2	7.29
659	dev	717990	0	1	1	2	6	50	1	4	36.4	0	0	1	0	0	0	0	0	111	11	3	0	1	36.5	0	0	4.9	169	185	0.4	2.1	5.25	2.33333	431.667	88.0952	0	6.7	4.7	152	169	0.4	2.1	5.25	2.2381	378.238	80.4762	0	5.98
660	dev	6010192127	1	15	10	2	19	84	1	5	35.9	0	0	1	0	0	1	0	0	165	13	20	1	1	36.5	1	0	8.1	114	155	0.6	1.4	2.33333	5.78571	896.786	110.714	2	13.1	11.4	104	143	0.7	1	1.42857	11.4	1630.2	143	2	7.16
661	dev	50213478	0	4	1	1	2	69	1	24	36.5	0	0	0	0	1	0	0	0	162	15	0	0	1	36.6	0	0	3.438	131	193	0.3	0.7	2.33333	4.91143	947.906	275.714	2	3.6	2.5	122	173	0.2	0.4	2	6.25	1081.25	432.5	2	6.96
662	dev	50221195	0	5	6	2	13	40	1	1.2	36.5	0	0	0	0	0	0	0	0	144	10	15	0	1	37.3	1	0	3.92	140	191	0.5	2.1	4.2	1.86667	356.533	90.9524	1	8.1	6.6096	137	192	0.2	0.9	4.5	7.344	1410.05	213.333	0	6.5
663	dev	9001390766	1	9	4	1	9	71	1	600	35.8	0	1	0	0	0	0	0	0	137	13	8	0	1	36	0	0	7.6	151	213	0.6	0.6	1	12.6667	2698	355	1	17.7	8	150	239	0.6	3.3	5.5	2.42424	579.394	72.4242	0	8.8
664	dev	1163896	0	8	6	3	6	68	1	480	36.6	0	1	0	0	0	0	0	0	136	12	9	0	0	36.5	1	0	7.6	119	159	0.6	0.7	1.16667	10.8571	1726.29	227.143	2	9.1	7.7	118	169	0.7	0.6	0.857143	12.8333	2168.83	281.667	2	4.97
665	dev	50088517	1	9	4	3	11	71	1	3	36.8	1	0	1	0	1	0	0	0	121	12	8	0	1	36.8	0	0	3.3	125	258	0.3	1.8	6	1.83333	473	143.333	1	7.1	5.8	105	240	0.4	1.2	3	4.83333	1160	200	2	7.24
666	dev	9001492210	1	4	5	5	7	52	0	13.5	38.9	0	0	0	0	0	0	0	0	114	12	12	0	1	36.3	1	0	25	94	127	1.8	1.3	0.722222	19.2308	2442.31	97.6923	2	30.2	25.6	80	104	1.7	2.3	1.35294	11.1304	1157.57	45.2174	2	4.32
667	dev	6002421918	1	10	7	4	15	88	0	13	36.9	0	0	0	0	0	1	1	0	196	12	9	0	1	36.2	1	0	4.9335	102	224	0.3	1.7	5.66667	2.90206	650.061	131.765	1	5.9	4.8321	76	188	0.3	0.7	2.33333	6.903	1297.76	268.571	2	5.47
668	dev	50250460	0	9	6	5	13	42	1	2	36.5	0	0	0	0	0	0	0	0	132	7	16	1	1	36.5	0	0	7	127	279	0.5	1.6	3.2	4.375	1220.62	174.375	2	8.2	6.068	125	274	0.6	1.5	2.5	4.04533	1108.42	182.667	2	7.4
669	dev	5021394	0	8	4	3	9	60	1	4.5	36	0	0	0	0	0	0	0	0	110	12	11	1	1	36.5	0	0	6.3	133	231	0.2	0.8	4	7.875	1819.12	288.75	2	9	6.8	128	234	0.6	1.5	2.5	4.53333	1060.8	156	2	6.58
670	dev	626377	1	11	8	4	15	85	1	4.5	36.8	0	0	0	0	0	1	0	0	128	11	14	0	1	36.5	1	0	3.3	114	145	0.4	0.6	1.5	5.5	797.5	241.667	2	3.9	3.2	102	131	0.4	0.6	1.5	5.33333	698.667	218.333	2	5.27
671	dev	6010058920	1	8	6	3	14	75	0	24	36.6	1	1	0	0	1	0	0	0	152	10	13	0	1	37	1	1	9.5	114	132	0.6	0.8	1.33333	11.875	1567.5	165	2	9.2	7.7	101	120	0.6	0.9	1.5	8.55556	1026.67	133.333	2	16.54
672	dev	9001456923	1	12	8	3	16	74	0	22	36.3	1	0	0	0	0	1	0	0	163	12	16	1	1	36.5	1	0	4.9408	137	148	0.5	1	2	4.9408	731.238	148	1	6.1	4.8556	118	131	0.4	0.8	2	6.0695	795.105	163.75	1	8
673	dev	50220359	0	9	4	1	8	72	1	5	36.6	0	0	1	0	0	0	0	0	176	14	9	1	1	36.8	0	0	4.4	133	160	0.4	2	5	2.2	352	80	1	8.2	6.3	119	152	0.6	1.2	2	5.25	798	126.667	2	11.74
674	dev	958307	1	9	8	5	10	57	1	4	36.8	1	0	0	0	0	0	0	0	181	7	17	1	1	36.5	1	0	8.6	144	154	0.4	0.5	1.25	17.2	2648.8	308	1	12.7	11.7	134	162	0.4	0.5	1.25	23.4	3790.8	324	1	6.19
675	dev	960993	0	8	4	3	9	68	1	24	36.9	1	0	0	0	0	0	0	0	176	12	8	0	1	36.5	0	0	5.8	133	222	0.3	1.1	3.66667	5.27273	1170.55	201.818	2	6.4	5.3	123	208	0.2	0.9	4.5	5.88889	1224.89	231.111	1	7.03
676	dev	6010071427	0	8	7	3	13	76	0	96	36.2	0	0	0	0	0	1	0	0	154	12	8	0	1	37	1	0	5.2	140	197	0.3	0.5	1.66667	10.4	2048.8	394	1	4.9	3.9	123	202	0.3	0.6	2	6.5	1313	336.667	1	7.75
677	dev	1037344	0	4	3	2	7	57	0	7	36.4	0	0	0	0	0	0	0	0	119	12	13	0	1	36.5	0	0	5.9	149	324	0.4	2.7	6.75	2.18519	708	120	1	17.7	14.9	122	275	0.4	2.7	6.75	5.51852	1517.59	101.852	1	6.59
678	dev	6010236949	0	1	3	2	6	58	1	10	37.5	1	0	1	0	0	0	0	0	143	11	3	0	1	36.8	1	0	8.2	139	143	0.1	0.4	4	20.5	2931.5	357.5	2	11.1	10.5	141	127	0.1	0.3	3	35	4445	423.333	2	9.37
679	dev	50156241	1	6	1	2	12	82	0	180	37.4	1	0	0	0	1	0	0	0	171	13	2	0	1	37.4	0	0	3.9	107	208	0.3	0.8	2.66667	4.875	1014	260	2	9.4	7.64964	124	200.8	0.3	3.39	11.3	2.25653	453.111	59.233	1	5.34
680	dev	816817	0	8	3	3	12	72	0	4.5	36.5	1	0	0	0	0	0	0	0	123	10	10	0	1	36.5	0	0	4.3	145	187	0.3	1.8	6	2.38889	446.722	103.889	0	6.5	5.1	123	164	0.3	1.8	6	2.83333	464.667	91.1111	0	6.93
681	dev	50217300	1	9	5	1	13	75	1	14	36.5	1	0	0	0	1	0	0	0	167	13	10	0	1	36.5	0	0	2.5	132	324	0.4	1.9	4.75	1.31579	426.316	170.526	1	10.4	8	129	345	0.7	1.6	2.28571	5	1725	215.625	2	5.04
682	dev	6001729180	0	11	5	3	12	68	0	3	36.3	1	0	0	0	0	0	0	0	148	10	18	0	1	36.8	0	0	8.5	143	310	0.5	1.7	3.4	5	1550	182.353	1	10.9	8.6	120	291	0.3	1.9	6.33333	4.52632	1317.16	153.158	0	7.63
683	dev	6000952686	0	1	1	0	2	36	1	5	36.7	0	1	0	0	1	0	0	0	132	15	1	0	0	37	0	0	7.4	162	216	0.5	1.9	3.8	3.89474	841.263	113.684	1	7.7	4.8	150	202	0.5	1.9	3.8	2.52632	510.316	106.316	1	7.43
684	dev	6001489999	0	4	3	2	4	57	0	7	37.3	1	0	0	0	0	0	0	0	134	11	9	0	1	37	0	0	5.2	124	316	0.4	2.3	5.75	2.26087	714.435	137.391	0	7.9	5.8	105	314	0.4	1.7	4.25	3.41176	1071.29	184.706	1	7.4
685	dev	1175263	0	7	3	3	9	63	0	10	36	1	0	0	0	0	0	0	0	164	12	13	0	1	36.5	0	0	4.6	133	211	0.2	1.8	9	2.55556	539.222	117.222	1	7	5.3	126	217	0.2	1.8	9	2.94444	638.944	120.556	1	9.06
686	dev	50198463	1	12	9	6	19	64	1	3.32	36.5	0	0	0	0	0	1	0	0	129	8	17	1	1	36.5	1	1	7.9	124	144	0.4	1	2.5	7.9	1137.6	144	2	11.3	9.6	117	104	0.8	0.6	0.75	16	1664	173.333	2	6.8
687	dev	50157645	0	9	4	4	14	70	1	6	36.5	1	0	0	0	0	0	0	0	144	13	10	0	0	36.5	0	0	11.6	89	240	0.4	1	2.5	11.6	2784	240	2	9.4	7.5576	77	293	0.6	1.2	2	6.298	1845.31	244.167	2	14.36
688	dev	5017094	0	13	8	3	16	75	1	4.5	36.5	1	1	0	0	1	1	0	0	151	11	16	0	1	36.5	0	0	4.9	141	301	0.5	0.9	1.8	5.44444	1638.78	334.444	2	5.2	4.2	129	293	0.4	0.6	1.5	7	2051	488.333	2	10.63
689	dev	6001316331	1	13	9	6	19	72	1	2	37	0	0	0	0	0	1	0	0	165	6	18	0	1	36.5	1	0	7.974	140	146	0.5	0.8	1.6	9.9675	1455.26	182.5	1	11.8	10.4784	117	100	0.9	0.7	0.777778	14.9691	1496.91	142.857	1	8.31
690	dev	9001474882	0	8	7	5	10	51	0	10	36.6	1	0	0	0	0	0	0	0	160	11	16	0	1	36.5	1	0	9.6502	134	206	0.5	1.2	2.4	8.04183	1656.62	171.667	1	8.2	6.8224	117	181	0.5	1.4	2.8	4.87314	882.039	129.286	1	8.54
691	dev	6010200959	0	8	4	1	9	64	1	1	37	0	1	0	0	0	0	0	0	121	14	10	1	1	36.4	0	0	5.0646	159	156	0.3	1.5	5	3.3764	526.718	104	0	10.6	9.222	135	133	0.5	1.4	2.8	6.58714	876.09	95	1	8.22
692	dev	610595	0	11	8	8	12	48	1	7	36.3	1	1	0	0	0	0	0	0	147	7	30	0	1	36.5	1	0	14.2	170	182	0.3	1.2	4	11.8333	2153.67	151.667	2	11.5	9.9	156	169	0.3	1.2	4	8.25	1394.25	140.833	2	18.07
693	dev	6010145841	1	9	7	6	12	79	1	4.5	36.8	1	0	0	0	1	0	0	0	176	9	12	1	1	37	1	0	6.4	120	149	0.4	0.8	2	8	1192	186.25	2	8.7	7.5	120	150	0.4	0.7	1.75	10.7143	1607.14	214.286	2	6.56
694	dev	1177667	0	15	9	4	19	83	1	5	37.2	0	1	0	0	1	0	0	0	158	12	16	1	1	36.5	1	0	7.5	123	169	0.5	1.4	2.8	5.35714	905.357	120.714	2	9.4	7.5	123	169	0.5	1.4	2.8	5.35714	905.357	120.714	2	16.57
695	dev	1194765	0	7	5	3	9	69	0	6	36.4	0	1	0	0	0	0	0	0	110	11	12	0	1	36.5	1	0	8.2	132	201	0.3	1.4	4.66667	5.85714	1177.29	143.571	1	10.2	7.5	120	183	0.3	1.4	4.66667	5.35714	980.357	130.714	1	8.27
696	dev	50050417	1	15	6	3	13	71	1	7	36.8	1	0	0	0	0	0	0	0	138	10	24	0	1	36.9	0	0	6.6	131	217	0.3	1.1	3.66667	6	1302	197.273	1	8.3	7.0467	117	201	0.3	1.1	3.66667	6.40609	1287.62	182.727	1	7.7
697	dev	6010044948	1	8	6	5	10	68	1	4.5	36.5	1	0	1	0	0	0	0	0	210	12	13	1	1	37	1	0	5.8	147	123	0.7	1.5	2.14286	3.86667	475.6	82	1	9	7.3	134	103	0.5	1.2	2.4	6.08333	626.583	85.8333	1	5.91
698	dev	9001410593	1	5	4	3	8	41	1	1	36.4	1	0	1	0	0	0	0	0	144	14	12	1	1	36.2	0	0	7	156	198	0.8	5	6.25	1.4	277.2	39.6	0	12.9	9.6363	127	187	1.1	2.2	2	4.38014	819.086	85	1	7.68
699	dev	6010129554	0	8	4	3	9	79	0	4	37	1	0	0	0	0	0	0	0	156	11	9	0	1	37	0	0	1.5	127	142	0.3	0.9	3	1.66667	236.667	157.778	2	5.7	3.5	105	138	0.6	1.5	2.5	2.33333	322	92	2	6.73
700	dev	9001423762	0	5	4	3	4	56	1	9	36.3	1	0	0	0	0	0	0	0	190	13	6	0	1	36.4	0	0	7.7	154	206	0.9	2.5	2.77778	3.08	634.48	82.4	1	11.7	8.7399	134	186	0.8	2	2.5	4.36995	812.811	93	1	6.3
701	dev	1157764	0	5	4	5	7	54	1	7	36.68	0	0	0	0	0	0	0	0	141	10	14	0	1	36.5	0	0	10.1	135	202	0.4	1.5	3.75	6.73333	1360.13	134.667	2	7.7	7.1	155	191	0.1	1	10	7.1	1356.1	191	1	8.31
702	dev	50203972	1	8	7	5	16	54	0	1.5	36.3	1	1	0	0	0	0	0	0	178	7	17	0	1	36.8	1	0	7.7	154	200	0.2	0.9	4.5	8.55556	1711.11	222.222	1	7.6	5.9	117	186	0.4	1.4	3.5	4.21429	783.857	132.857	2	15.1
703	dev	6010125605	0	8	6	3	13	74	0	6	35.8	1	0	0	0	0	1	0	0	131	12	7	1	1	36.8	1	0	3.8	122	137	0.4	1.2	3	3.16667	433.833	114.167	2	7.1	5	114	139	0.5	1.6	3.2	3.125	434.375	86.875	2	6.23
704	dev	1182559	1	11	8	8	10	58	1	8	37.2	1	0	0	0	0	0	0	0	191	4	26	0	0	36.5	1	0	13.2	153	214	0.6	0.9	1.5	14.6667	3138.67	237.778	1	13.9	11.4	135	211	0.6	0.9	1.5	12.6667	2672.67	234.444	1	7.23
705	dev	50183767	0	14	6	6	21	74	0	1	36.5	1	0	0	0	0	1	0	0	148	5	35	0	1	35.6	0	0	4.8	143	125	0.1	0.2	2	24	3000	625	2	6.1	5.7	105	102	0.5	0.1	0.2	57	5814	1020	2	6.94
706	dev	9001503068	0	7	3	4	13	83	1	2.5	36.5	1	1	0	0	0	1	1	0	103	12	0	1	1	36.7	0	0	6.1824	111	261	0.7	1.5	2.14286	4.1216	1075.74	174	2	7.2	4.6872	117	256	0.7	1.7	2.42857	2.75718	705.837	150.588	2	5
707	dev	723859	1	13	6	6	18	71	1	3.2	36.9	1	0	0	0	0	0	1	1	148	11	16	1	1	36.5	0	0	13.6	165	217	0.6	0.9	1.5	15.1111	3279.11	241.111	2	9.7	8.6	151	178	0.6	0.9	1.5	9.55556	1700.89	197.778	2	6.24
708	dev	9000690352	1	14	8	9	16	67	1	4	36.5	0	0	1	0	0	0	0	0	121	6	35	0	0	36.6	1	0	9.6	121	178	0.9	2.5	2.77778	3.84	683.52	71.2	2	13.3	11.2518	115	182	0.9	1.1	1.22222	10.2289	1861.66	165.455	2	6.9
709	dev	6010137823	0	9	6	2	10	54	1	10	36.5	0	0	0	0	0	0	0	0	132	11	16	0	1	37	0	0	5.6	141	209	0.3	0.9	3	6.22222	1300.44	232.222	2	7.7	6.6	137	217	0.3	0.7	2.33333	9.42857	2046	310	2	6.08
710	dev	6002084793	1	17	8	7	21	90	1	1	36.6	0	0	0	0	1	1	0	0	160	6	17	0	1	36.8	0	0	4.5182	100	137	0.8	3.8	4.75	1.189	162.893	36.0526	1	8	6.496	101	128	0.6	0.9	1.5	7.21778	923.876	142.222	2	5.79
711	dev	50248756	0	9	6	2	10	57	1	4	36.6	0	0	0	0	0	0	0	0	143	10	16	1	1	36.5	0	0	4.4275	140	160	6.8	11.5	1.69118	0.385	61.6	13.913	2	4.6	3.013	141	167	0.4	0.6	1.5	5.02167	838.618	278.333	2	4.13
712	dev	573038	0	7	4	3	12	67	0	3	37.2	1	1	0	0	0	1	0	0	147	12	14	0	0	36.5	0	0	4.5	138	144	0.4	1	2.5	4.5	648	144	2	5.8	4.6	122	141	0.4	1	2.5	4.6	648.6	141	2	13.64
713	dev	6001548233	1	9	7	3	13	79	1	9	36.5	1	0	1	0	0	0	0	0	187	12	12	0	1	37	1	0	4.58	112	206	0.32	1.08	3.375	4.24074	873.593	190.741	1	5.4	4.17	114	187	0.21	0.55	2.61905	7.58182	1417.8	340	1	7.04
714	dev	6000364415	0	12	9	9	16	79	0	4.5	37	0	0	0	0	0	1	0	0	169	8	17	0	1	37	1	1	12.5	113	149	0.6	0.8	1.33333	15.625	2328.12	186.25	2	10.5	8.7	100	140	0.8	1	1.25	8.7	1218	140	2	9.89
715	dev	369186	0	4	6	3	14	55	0	3.5	36.9	0	0	0	0	1	1	1	0	102	15	15	0	1	36.9	1	0	9.4	104	476	0.5	1.4	2.8	6.71429	3196	340	2	10.9	8.3	102	553	0.6	1.4	2.33333	5.92857	3278.5	395	2	9.14
716	dev	9001455189	0	7	2	5	10	83	1	14	37.2	1	0	1	0	0	0	0	1	158	15	4	0	1	36	0	0	9.3	119	168	1	1.1	1.1	8.45455	1420.36	152.727	2	9.2	6.9736	118	165	0.9	1.3	1.44444	5.36431	885.111	126.923	2	6
717	dev	9001430288	1	5	4	3	4	59	1	4	36.5	1	0	0	0	1	0	0	0	135	14	8	0	1	36.5	0	0	11.9922	123	240	5.9	6.9	1.16949	1.738	417.12	34.7826	2	7.2	4.644	148	292	0.8	1	1.25	4.644	1356.05	292	2	8.1
718	dev	6000832901	0	9	4	3	9	72	1	13	36.9	1	0	0	0	0	0	0	0	127	11	9	0	1	36.8	0	0	5.3	166	245	0.3	1	3.33333	5.3	1298.5	245	1	11.6	10.1	146	243	0.6	0.9	1.5	11.2222	2727	270	1	8.41
719	dev	5020086	1	12	7	4	15	94	0	4.5	36.5	0	0	0	0	0	1	0	0	103	12	12	0	1	36.5	1	0	4.5	101	106	0.2	0.4	2	11.25	1192.5	265	2	3.7	3.4	81	98	0.3	0.2	0.666667	17	1666	490	2	7.52
720	dev	50229583	0	8	6	1	15	75	0	4.3	36.6	1	0	0	0	1	0	0	0	142	13	10	0	0	37	1	0	3.86	117	242	0.3	1.8	6	2.14444	518.956	134.444	1	6	4.494	102	216	0.3	1.8	6	2.49667	539.28	120	1	6.47
721	dev	50213276	0	14	8	6	16	63	1	24	36.5	1	0	1	0	0	0	0	0	145	11	22	0	1	36.5	1	0	6.4	133	279	0.9	4.2	4.66667	1.52381	425.143	66.4286	1	8.9	9	115	234	0.8	1.8	2.25	5	1170	130	2	6.42
722	dev	6001035383	0	13	6	3	15	72	1	2	36.55	0	0	0	0	0	0	0	0	122	11	16	0	1	37	0	0	7.6	146	200	0.5	0.9	1.8	8.44444	1688.89	222.222	2	8.7	6.8	131	168	0.6	1.2	2	5.66667	952	140	2	6.79
723	dev	5038608	0	8	4	3	10	69	1	5	36.9	0	0	1	0	1	0	0	0	128	12	13	0	1	36.5	0	0	4.5	124	250	0.4	1.6	4	2.8125	703.125	156.25	2	7.9	6.1	118	239	0.5	1.1	2.2	5.54545	1325.36	217.273	2	6.02
724	dev	6010122864	1	4	5	5	7	54	0	4	36.22	1	0	0	0	0	0	0	0	160	12	12	1	1	37	1	0	11	145	209	0.3	1.3	4.33333	8.46154	1768.46	160.769	2	13.9	12.9	118	188	0.2	0.8	4	16.125	3031.5	235	2	8.71
725	dev	6010039484	1	7	5	3	9	66	0	5	36.5	1	0	0	0	1	0	0	0	172	12	7	0	0	37	1	0	8.1	135	193	0.5	1	2	8.1	1563.3	193	2	9.8	8.7	128	188	0.3	0.8	2.66667	10.875	2044.5	235	2	6.96
726	dev	6010035463	0	15	8	3	16	70	1	2.5	36.7	0	0	1	0	0	0	0	0	170	12	32	0	0	37	1	0	3.7	140	180	0.6	2.8	4.66667	1.32143	237.857	64.2857	0	6.9	5.5	130	178	0.4	0.9	2.25	6.11111	1087.78	197.778	1	5.44
727	dev	1181984	1	4	5	2	7	55	0	13	36.7	1	1	0	0	0	0	0	0	190	10	11	0	0	36.5	1	0	5.2	111	210	0.4	1.5	3.75	3.46667	728	140	2	8.8	6.3	111	193	0.4	1.5	3.75	4.2	810.6	128.667	2	9.24
728	dev	5010844	1	14	9	7	18	88	0	3	36	1	0	0	0	1	1	0	0	172	7	19	0	1	36.5	1	0	5.8	133	151	0.3	1.3	4.33333	4.46154	673.692	116.154	2	10.2	9.4	134	130	0.2	0.6	3	15.6667	2036.67	216.667	2	7.83
729	dev	50221282	1	13	5	6	15	65	0	3.5	36.4	0	0	0	0	0	0	0	0	126	7	23	1	1	36.9	0	0	4.67	138	107	0.3	0.9	3	5.18889	555.211	118.889	1	7.3	6.1831	110	115	0.6	0.5	0.833333	12.3662	1422.11	230	1	6.1
730	dev	6000595858	0	13	6	3	16	72	1	4.5	36.1	1	1	1	0	0	0	0	0	116	11	16	0	1	37	0	0	8.6	129	185	0.4	1.2	3	7.16667	1325.83	154.167	1	9.3	7.4	119	193	0.3	1.5	5	4.93333	952.133	128.667	0	8.33
731	dev	787091	1	12	9	3	16	75	0	5	36.5	1	0	0	0	0	1	0	0	172	10	20	0	1	36.5	1	1	5.5	122	141	0.3	0.7	2.33333	7.85714	1107.86	201.429	2	6.9	5.8	108	122	0.6	0.5	0.833333	11.6	1415.2	244	2	6.95
732	dev	6000191839	1	17	10	4	21	93	1	4	36.6	1	0	0	0	1	1	1	0	145	12	18	0	1	37	1	1	8.3	139	132	0.9	1.6	1.77778	5.1875	684.75	82.5	1	8.9	8.1	122	111	0.3	0.4	1.33333	20.25	2247.75	277.5	1	9.02
733	dev	5007330	1	5	6	5	8	45	1	5.5	36	1	0	1	0	0	0	0	0	140	12	8	0	1	36.5	1	0	10.1	150	229	0.6	1.6	2.66667	6.3125	1445.56	143.125	2	9.6	7	132	228	0.6	1.6	2.66667	4.375	997.5	142.5	2	7.72
734	dev	6001230762	1	14	8	9	18	71	0	3.5	36.9	1	1	0	0	1	1	0	0	132	8	26	0	0	37	1	0	6.9	132	289	0.5	4.2	8.4	1.64286	474.786	68.8095	0	13.7	12.4	114	209	0.4	0.9	2.25	13.7778	2879.56	232.222	1	16.56
735	dev	5007219	1	10	6	6	14	80	0	4.5	36.5	1	0	0	0	0	0	0	0	153	8	11	1	1	36.5	1	0	5.2	106	152	0.1	1	10	5.2	790.4	152	1	9.4	7.6	107	181	0.1	1	10	7.6	1375.6	181	1	8
736	dev	6000263679	1	12	9	3	14	67	1	3.5	36.6	0	0	1	0	0	1	0	0	159	12	18	1	1	36.5	1	0	4.5	139	199	0.5	2.3	4.6	1.95652	389.348	86.5217	1	8.7	7.8	120	186	0.2	0.7	3.5	11.1429	2072.57	265.714	2	6.33
737	dev	6001126648	0	14	7	4	21	82	0	7.5	36.5	1	1	0	0	0	1	1	0	184	10	20	0	1	37	0	0	7.2	115	176	0.3	1.3	4.33333	5.53846	974.769	135.385	2	7.1	5.6	116	170	0.3	1.1	3.66667	5.09091	865.455	154.545	2	7.78
738	dev	9000759747	1	14	6	6	15	67	1	2	36.5	1	0	0	0	0	0	0	0	165	5	29	0	0	38.1	0	0	2.8336	136	187	0.3	2.3	7.66667	1.232	230.384	81.3043	0	11.9	11.067	109	159	0.5	2.9	5.8	3.81621	606.777	54.8276	0	5.3
739	dev	6010130132	0	5	4	5	8	53	1	24	36	0	0	1	0	0	0	0	0	122	11	7	0	1	37	0	1	8	138	284	0.7	2.9	4.14286	2.75862	783.448	97.931	2	8.8	5.1	124	334	0.7	2.9	4.14286	1.75862	587.379	115.172	2	4.57
740	dev	501952	1	14	7	4	18	84	0	2	36.5	1	0	0	0	1	1	0	0	98	10	17	0	1	36.5	0	0	7.9	85	399	0.6	2.1	3.5	3.7619	1501	190	2	8.9	6.5	65	334	0.6	1.7	2.83333	3.82353	1277.06	196.471	2	10.34
741	dev	976749	1	8	6	3	10	64	1	14	36.7	1	0	1	0	0	0	0	0	150	12	12	0	1	36	1	0	7.5	138	192	0.5	1.3	2.6	5.76923	1107.69	147.692	2	11.2	9.3	130	242	0.6	1.3	2.16667	7.15385	1731.23	186.154	2	5.5
742	dev	6000019704	0	8	5	3	12	74	0	30	36.8	0	0	0	0	1	0	0	0	141	11	13	0	1	36.5	1	0	2.9	119	197	0.2	0.8	4	3.625	714.125	246.25	1	8.6	6.8	101	158	0.4	1.3	3.25	5.23077	826.462	121.538	1	5.44
743	dev	50205432	0	1	1	0	0	58	1	11	36.8	0	0	0	0	0	0	0	0	143	14	0	0	1	36.7	0	0	5	127	363	0.4	1.6	4	3.125	1134.38	226.875	2	7.6	5.35	128	376	0.6	1.4	2.33333	3.82143	1436.86	268.571	2	5.11
744	dev	50216629	1	9	6	1	14	74	1	7	36.3	0	0	1	0	0	0	0	0	140	13	12	0	1	36.7	1	0	3.5	149	185	0.3	1.6	5.33333	2.1875	404.688	115.625	1	4.9	4.1	119	166	0.5	1.1	2.2	3.72727	618.727	150.909	2	7.12
745	dev	6010216409	0	5	4	2	8	46	1	3	36.6	0	0	1	0	0	0	0	0	198	11	12	1	1	36.7	0	0	6.4206	172	179	0.6	1.6	2.66667	4.01288	718.305	111.875	1	7.8	5.811	166	185	0.7	1.6	2.28571	3.63187	671.897	115.625	1	8.79
746	dev	6001728146	0	8	3	6	12	74	0	2	36.97	1	0	0	0	0	0	0	0	138	12	10	1	1	37	0	0	6	123	261	0.6	4.5	7.5	1.33333	348	58	0	10.8	9.4	116	236	0.2	1.2	6	7.83333	1848.67	196.667	0	6.64
747	dev	6010291264	0	9	5	3	13	75	1	5	36.5	1	0	1	0	0	0	0	0	141	12	5	0	1	37	0	1	3.3	142	219	0.6	2	3.33333	1.65	361.35	109.5	1	4.8	2.9	129	212	0.4	1.4	3.5	2.07143	439.143	151.429	1	5.61
748	dev	5013626	1	7	6	3	15	60	0	3	36.9	1	1	0	0	0	1	0	0	139	12	15	1	1	36.5	1	0	5.5	129	213	0.6	2	3.33333	2.75	585.75	106.5	2	6.4	4.7	121	193	0.4	1.3	3.25	3.61538	697.769	148.462	2	11.94
749	dev	6001232475	0	15	10	4	16	81	1	3	36	0	0	0	0	1	1	0	0	112	10	17	0	1	37	1	0	4.6	118	178	0.5	1.9	3.8	2.42105	430.947	93.6842	2	5.3	3.6	106	148	0.3	1.4	4.66667	2.57143	380.571	105.714	1	6.17
750	dev	9000599299	1	4	1	1	8	74	0	2	36.5	0	0	0	0	1	1	0	0	113	15	3	1	1	36.3	0	0	5.8298	141	251	0.7	3.5	5	1.66566	418.08	71.7143	0	10	7.44	132	253	0.5	2	4	3.72	941.16	126.5	1	6.73
751	dev	50222214	1	8	4	3	12	65	1	3	36.6	1	0	0	0	1	0	0	0	125	12	15	0	1	36.7	0	0	5.2	164	227	0.6	1.9	3.16667	2.73684	621.263	119.474	1	10.7	8.988	140	167	0.5	1	2	8.988	1501	167	1	4.69
752	dev	793321	1	14	8	9	13	67	1	1.5	36.6	1	0	1	0	1	0	0	0	170	4	33	0	0	36.5	1	1	7.5	155	134	0.9	3.8	4.22222	1.97368	264.474	35.2632	2	9.1	7.8	126	113	0.5	0.8	1.6	9.75	1101.75	141.25	2	10.27
753	dev	50182935	0	4	1	1	2	69	1	21	37.1	0	0	0	1	0	0	0	0	140	15	2	0	1	36.8	0	0	5.9	162	215	0.6	2.2	3.66667	2.68182	576.591	97.7273	2	8.3	4.8	146	194	0.8	2.3	2.875	2.08696	404.87	84.3478	2	5.58
754	dev	6010155322	1	5	4	0	4	51	1	9	36.8	1	1	0	0	0	0	0	0	129	15	6	0	1	36.5	0	0	4.7278	166	347	0.5	2.2	4.4	2.149	745.703	157.727	2	8.4	6.1488	141	296	0.6	1.5	2.5	4.0992	1213.36	197.333	2	4.76
755	dev	50215735	1	8	6	6	10	69	1	10	36.6	1	0	0	0	0	0	0	0	144	11	12	0	0	37.5	1	0	8.5	156	301	0.6	3.1	5.16667	2.74194	825.323	97.0968	1	18.1	16.2	124	212	0.9	1	1.11111	16.2	3434.4	212	2	5.87
756	dev	1049374	0	8	7	3	14	64	1	4	36.5	0	0	1	1	0	1	0	0	145	11	12	0	1	36.5	1	0	5.8	131	106	0.4	1	2.5	5.8	614.8	106	2	9.4	7.64964	124	200.8	0.4	3.39	8.475	2.25653	453.111	59.233	1	6.49
757	dev	50195851	1	5	4	2	6	49	1	5.5	36.5	1	0	1	0	0	0	0	0	139	12	12	0	1	37.9	0	0	5.4	155	166	0.4	1.8	4.5	3	498	92.2222	0	10.6	7.6214	122	150	0.8	2.2	2.75	3.46427	519.641	68.1818	1	5.29
758	dev	6000103234	0	1	1	2	5	52	1	8	36.9	1	0	0	0	1	0	0	0	190	12	4	0	0	36.8	0	1	6.96	160	165	0.58	1.95	3.36207	3.56923	588.923	84.6154	2	10.96	8.86	146	139	0.57	1.39	2.4386	6.3741	886	100	2	6.14
759	dev	6000395201	1	4	3	5	10	68	1	48	36.9	1	0	1	0	0	0	0	0	229	12	3	0	1	37	1	1	4.8	136	223	0.3	1.5	5	3.2	713.6	148.667	1	6.2	4.5	128	201	0.3	1.2	4	3.75	753.75	167.5	2	14.15
760	dev	6010172958	0	16	9	7	18	85	0	5	36	1	0	0	0	1	1	0	0	101	8	24	0	1	37	1	0	8.2	123	250	0.3	0.6	2	13.6667	3416.67	416.667	1	8.5	8	118	257	0.1	0.4	4	20	5140	642.5	1	9.04
761	dev	6010071603	1	7	3	4	9	64	0	52.5	36.5	0	1	0	0	0	0	0	0	125	15	14	0	1	36.5	0	0	11.6362	86	553	0.9	1.9	2.11111	6.12432	3386.75	291.053	2	14.1	11.1813	70	484	0.9	2	2.22222	5.59065	2705.87	242	2	7.63
762	dev	6010105089	0	5	4	5	8	54	1	10.5	36.6	1	1	1	0	0	0	0	0	152	12	10	0	0	37	0	0	10.2	143	187	0.3	0.7	2.33333	14.5714	2724.86	267.143	2	10.1	8.6	145	178	0.3	1.1	3.66667	7.81818	1391.64	161.818	2	8.31
[truncated: 28 more columns]

## Sheet: Sheet2
Group	住院号	肺炎_A	ISAN_A	A2DS2_A	PANTHERIS_A	急性缺血性卒中相关性肺炎评分_A	年龄	性别	发病时间（H）	体温	高血压	糖尿病	吸烟史	COPD	脑梗塞史	房颤	心衰	心梗	门诊血压	入院GCS	NIHSS	是否溶栓	堵塞血管（前1，后0）	术后体温	Difficulty_ swallowing	是否气管插管	N	HB	PLT	单核细胞计数	淋巴细胞数值	LMR（淋巴单核细胞）	NLR（中性淋巴）	SII（中血小板）淋巴	PLR（血小板淋巴）	SIS	术后W	术后N	术后HB	术后PLT	术后单核	术后淋巴	Postoperative_LMR	术后NLR（中性淋巴）	术后SII（中血小板）淋巴	术后PLR（血小板淋巴）	术后SIS	空腹血糖血气分析（术前）	白蛋白
dev	586387	0	9	4	6	14	74	1	3	36.3	1	1	0	0	0	0	0	0	142	10	10	0	1	36.5	0	0	10	123	201	0.4	1.4	3.5	7.14286	1435.71	143.571	2	9.7	8.2	112	196	0.4	1.4	3.5	5.85714	1148	140	2	19.09	35
dev	6000121877	0	8	6	3	9	65	1	5.5	36	1	0	0	0	1	0	0	0	122	11	13	0	1	37	1	0	4.6	133	282	0.6	1.5	2.5	3.06667	864.8	188	2	8.5	6.4	123	270	0.4	1.3	3.25	4.92308	1329.23	207.692	2	7.45	39.9
dev	9001444967	0	4	3	7	9	47	0	8	36.7	1	0	0	0	0	0	0	0	206	7	6	0	1	36.4	0	0	6.9	159	460	0.4	1.4	3.5	4.92857	2267.14	328.571	1	8.4	6.006	140	441	0.4	1.9	4.75	3.16105	1394.02	232.105	0	16.9	49.6
dev	6000903071	1	9	8	2	11	55	1	9.5	36.9	1	0	1	0	0	0	0	0	141	11	18	0	1	37	1	0	6	134	176	0.5	1.7	3.4	3.52941	621.176	103.529	1	11.5	9.2	126	160	0.7	1.4	2	6.57143	1051.43	114.286	1	6.99	41.8
dev	9001462246	0	8	4	1	6	68	1	10	36.9	0	1	0	0	0	0	0	0	142	15	6	0	1	36.5	0	0	4.0687	126	142	0.5	1.5	3	2.71247	385.17	94.6667	2	5.9	4.1418	115	130	0.5	1.1	2.2	3.76527	489.485	118.182	2	6.4	35.9
dev	50202615	1	9	6	3	10	73	1	9	36.8	1	1	0	0	1	0	0	0	123	10	7	0	1	36.5	1	1	7.3	114	191	0.8	1.6	2	4.5625	871.438	119.375	1	9.9	7.5	96	163	0.8	1.2	1.5	6.25	1018.75	135.833	1	14.47	43.2
dev	1086022	0	14	7	3	21	80	0	2.5	36.1	1	0	0	0	0	1	1	0	192	10	17	1	1	36.5	0	0	6.2	138	167	0.6	3	5	2.06667	345.133	55.6667	1	10.3	8.2	119	232	0.6	3	5	2.73333	634.133	77.3333	1	9.19	34.5
dev	6002663858	1	9	5	1	10	72	1	4	36.7	1	0	0	0	1	1	0	0	148	15	6	0	1	36.5	0	0	2.6828	116	154	0.5	1	2	2.6828	413.151	154	2	5.9	4.425	121	158	0.5	1	2	4.425	699.15	158	2	5.94	36.2
dev	6002231676	1	12	6	5	14	92	0	2	36.5	1	0	0	0	0	0	0	0	144	14	11	0	1	36.4	1	0	4.771	142	252	1.6	6.5	4.0625	0.734	184.968	38.7692	1	8.2	6.1664	110	195	0.9	1.1	1.22222	5.60582	1093.13	177.273	1	4.37	42.5
dev	50213706	0	5	4	0	3	45	1	9.5	36.6	0	0	1	0	0	0	0	0	156	14	8	0	1	37.2	0	0	4.2	164	253	0.4	1.3	3.25	3.23077	817.385	194.615	2	8.6	6.3	142	132	0.7	1.6	2.28571	3.9375	519.75	82.5	2	5.6	36.8
dev	884303	0	8	4	3	9	67	1	3	36.3	0	0	0	0	1	0	0	0	151	11	14	0	1	36.5	0	0	7.5	155	163	0.4	2.5	6.25	3	489	65.2	1	8.4	6.3	147	159	0.4	2.5	6.25	2.52	400.68	63.6	1	6.74	37.1
dev	6010169207	0	5	4	2	7	56	1	16	36.9	0	0	0	0	0	0	0	0	150	12	5	0	1	37	0	0	8.2	141	302	0.1	1	10	8.2	2476.4	302	0	8.3	7.2	129	290	0.2	0.9	4.5	8	2320	322.222	0	8.25	46.7
dev	5017514	1	12	7	3	15	73	0	16	35.9	0	0	0	0	0	0	0	0	181	11	17	0	0	36.5	1	0	3.8	157	201	0.3	0.8	2.66667	4.75	954.75	251.25	2	6.2	5.5	124	188	0.3	0.4	1.33333	13.75	2585	470	2	7.6	32.8
dev	1162140	1	14	8	9	16	73	0	9	36.5	1	0	0	0	1	1	0	0	153	6	23	0	1	36.5	1	0	10.1	135	326	0.4	1.2	3	8.41667	2743.83	271.667	2	12.9	10.6	118	300	0.7	1.5	2.14286	7.06667	2120	200	2	7.75	33.7
dev	6000349939	0	4	3	2	9	53	0	1.5	36.8	1	1	0	0	1	0	0	0	110	12	10	0	1	36.8	0	0	6.9	81	330	0.4	2.4	6	2.875	948.75	137.5	1	9.2	7.1	76	206	0.3	1.7	5.66667	4.17647	860.353	121.176	1	14.24	36.6
dev	50217832	1	16	8	7	20	86	0	4	36.5	1	0	0	0	0	0	0	0	111	7	35	0	0	36.5	1	0	6.7	136	244	0.4	0.4	1	16.75	4087	610	2	4.4	3.4	95	156	0.4	0.7	1.75	4.85714	757.714	222.857	2	7.95	30.9
dev	776030	0	8	4	6	9	62	1	7	37	1	0	0	0	0	0	0	0	174	12	5	0	1	36.5	0	0	9.2	168	179	0.3	1.6	5.33333	5.75	1029.25	111.875	1	8.3	6.4	145	174	0.3	1.6	5.33333	4	696	108.75	1	6.26	35.3
dev	6000707541	0	5	7	2	8	54	1	1	37	1	0	0	0	0	1	0	0	150	12	14	0	1	37	1	0	4.9	168	143	0.6	2.4	4	2.04167	291.958	59.5833	1	7.9	6.3	159	139	0.2	1.3	6.5	4.84615	673.615	106.923	0	5.84	41.2
dev	1190588	1	12	6	3	16	64	1	2	37.4	0	0	1	0	0	0	1	0	129	11	18	0	1	36.5	0	0	8.8	163	175	0.7	1.3	1.85714	6.76923	1184.62	134.615	2	9.5	7.7	167	161	0.7	1.3	1.85714	5.92308	953.615	123.846	2	5.31	26.9
dev	50213138	0	9	9	5	6	53	1	2.5	36.6	0	0	0	0	0	1	0	0	143	9	18	1	1	37.8	1	0	6.4	136	190	0.2	0.9	4.5	7.11111	1351.11	211.111	1	4.26	4.6008	127	202	0.7	0.9	1.28571	5.112	1032.62	224.444	2	10.4	39.8
dev	6010047155	1	12	8	6	12	69	1	8	36.7	0	0	0	0	0	0	0	0	168	11	17	1	1	37	1	1	15	146	199	0.4	1	2.5	15	2985	199	1	11	9.7	127	180	0.3	0.9	3	10.7778	1940	200	1	8.48	40.6
dev	6010128046	0	0	0	2	5	46	0	2	37.8	1	0	0	0	0	0	0	0	211	15	4	1	0	37.8	0	0	3.6	151	233	0.4	2	5	1.8	419.4	116.5	0	7.9	5.2	140	372	0.4	2.2	5.5	2.36364	879.273	169.091	0	8.78	44.5
dev	6010311916	0	8	4	3	10	69	1	4	36.7	1	0	1	0	0	0	0	0	157	12	10	1	1	37	0	1	6.2	131	195	0.4	1	2.5	6.2	1209	195	2	9	7.5	127	202	0.5	0.9	1.8	8.33333	1683.33	224.444	2	6.73	37.7
dev	9000307044	1	8	6	3	16	73	0	4	36.2	1	0	0	0	1	1	1	0	150	10	12	0	1	36.4	1	0	2.6531	142	193	0.4	1.2	3	2.21092	426.707	160.833	1	4.5	2.5875	122	175	0.3	0.2	0.666667	12.9375	2264.06	875	1	6	42.4
dev	1080271	1	9	6	6	15	72	1	11	36.8	1	1	0	0	1	0	0	0	194	8	15	0	1	36.5	1	0	7.8	130	203	0.5	1	2	7.8	1583.4	203	1	13.8	12.6	132	215	0.5	0.7	1.4	18	3870	307.143	1	6.89	50.2
dev	5012188	0	14	7	8	15	72	0	3.5	36.5	1	0	0	0	0	0	0	0	205	4	32	0	1	36.5	1	0	4	131	197	0.1	0.8	8	5	985	246.25	1	7.4	5.7	130	199	0.2	1.5	7.5	3.8	756.2	132.667	1	10.07	31.3
dev	6010028546	1	16	9	4	21	91	0	6	36.6	1	0	0	0	0	1	1	0	142	10	18	0	1	37	1	0	7.8	108	145	0.2	0.9	4.5	8.66667	1256.67	161.111	1	6.3	5.3	100	144	0.2	0.8	4	6.625	954	180	2	6.29	34.1
dev	1199698	0	5	6	2	8	53	1	10	36.9	0	0	1	0	0	0	0	0	158	11	6	1	1	36.5	1	1	6	151	200	0.6	1.9	3.16667	3.15789	631.579	105.263	1	8.9	6.5	146	197	0.6	1.9	3.16667	3.42105	673.947	103.684	1	5.97	41.7
dev	50231494	1	12	8	9	19	63	1	120	36.8	1	0	1	0	1	0	0	0	150	6	18	0	1	36.5	1	0	12	109	152	1.2	2.3	1.91667	5.21739	793.043	66.087	2	9.9	7.92	112	147	0.9	1	1.11111	7.92	1164.24	147	2	7.88	30
dev	5027711	0	8	4	3	10	65	1	17	36.5	0	0	1	0	0	0	0	0	118	12	13	0	1	36.5	0	0	3	154	193	0.2	2.7	13.5	1.11111	214.444	71.4815	1	6.1	4.5	144	184	0.2	1.4	7	3.21429	591.429	131.429	1	6.29	37.5
dev	5045876	0	7	5	3	9	64	0	3	36.5	0	0	0	0	0	0	0	0	198	11	8	1	1	36.7	1	0	4.8	139	203	0.6	3.6	6	1.33333	270.667	56.3889	1	8.2	6.9	129	202	0.2	1.1	5.5	6.27273	1267.09	183.636	1	7.04	35.6
dev	5009964	0	5	4	2	8	54	1	7	36.5	0	0	1	0	0	0	0	0	129	12	10	0	1	36.5	0	0	3.9	153	243	0.8	1.6	2	2.4375	592.312	151.875	2	6.2	4.1	128	190	0.7	1.2	1.71429	3.41667	649.167	158.333	2	6.83	34.5
dev	50188479	1	12	9	6	5	64	1	5	36.8	0	0	0	0	0	1	0	0	117	5	16	0	1	37	1	0	4.654	73	172	0.5	1.3	2.6	3.58	615.76	132.308	2	6.5	4.7255	96	238	0.7	1	1.42857	4.7255	1124.67	238	2	6.93	29
dev	1115467	0	9	5	6	19	75	1	2.5	36.5	0	0	1	1	0	0	1	1	98	9	10	0	1	36.5	0	0	3.8	141	116	0.3	1.5	5	2.53333	293.867	77.3333	0	6.5	3.9	131	106	0.7	1.4	2	2.78571	295.286	75.7143	1	5.4	40.1
dev	50147615	1	15	8	3	14	75	1	2	36.5	1	0	0	0	0	1	0	0	172	11	27	0	0	36.1	0	1	6.2	119	141	0.7	3.2	4.57143	1.9375	273.188	44.0625	1	11	8.635	113	160	0.4	0.4	1	21.5875	3454	400	2	7.8	30
dev	7002678851	0	13	8	6	19	79	1	3	36.8	0	0	0	0	0	1	0	0	135	7	20	1	1	36.5	0	0	3.8808	134	146	0.5	1.1	2.2	3.528	515.088	132.727	2	5.1	3.6873	115	140	0.5	0.8	1.6	4.60912	645.278	175	2	5.44	36.3
dev	9001375614	0	15	9	7	17	83	1	2	36.9	1	0	0	0	1	0	0	0	140	11	16	0	1	36.4	1	0	13.5	151	311	1.4	2.2	1.57143	6.13636	1908.41	141.364	1	16.4	14.4976	132	298	1.1	0.8	0.727273	18.122	5400.36	372.5	1	8.5	42.2
dev	9001494574	1	10	4	4	14	82	0	2	36.4	1	0	0	0	0	0	0	0	119	12	11	1	1	36.6	0	0	6.6458	116	200	0.8	2.5	3.125	2.65832	531.664	80	1	9	7.227	119	202	0.7	1	1.42857	7.227	1459.85	202	1	5.76	40.8
dev	452160	1	12	7	6	15	70	0	5	36.7	0	0	0	0	0	0	0	0	180	7	16	0	1	35.9	1	0	4.8	113	222	0.3	0.8	2.66667	6	1332	277.5	1	5.6	4.5	117	217	0.4	0.7	1.75	6.42857	1395	310	1	5.96	41
dev	1091389	1	9	6	6	16	71	1	3.5	36.5	1	0	1	1	0	0	0	0	152	12	8	0	1	36.5	1	0	10	156	197	0.6	1.2	2	8.33333	1641.67	164.167	2	8.6	7.9	129	208	0.3	0.4	1.33333	19.75	4108	520	2	9.3	33.3
dev	50210237	1	11	8	8	15	56	1	3	36.5	1	0	1	0	0	0	0	0	112	8	35	0	1	37.9	1	0	8.6	172	298	0.9	4.2	4.66667	2.04762	610.19	70.9524	1	16.2	15	110	151	0.2	1	5	15	2265	151	1	9.18	37.2
dev	861711	1	13	9	3	16	72	1	4	36.4	1	0	0	0	0	1	0	0	127	10	18	0	1	36.5	1	0	6.6	127	100	0.3	0.7	2.33333	9.42857	942.857	142.857	1	10.9	9.2	149	91	0.6	1	1.66667	9.2	837.2	91	1	7.37	42.7
dev	5019855	1	5	6	2	10	52	1	8	36.5	0	1	0	0	0	0	0	0	144	12	15	0	0	36.5	1	0	6	161	159	0.3	1	3.33333	6	954	159	2	14.7	12.8	163	150	0.7	1.1	1.57143	11.6364	1745.45	136.364	2	6.99	38.5
dev	50231022	1	14	8	3	18	80	0	1.3	36.3	1	0	0	0	1	0	0	0	167	11	17	0	1	37.6	1	0	2.15	116	334	0.6	1.8	3	1.19444	398.944	185.556	1	8.5	6.5535	104	202	0.3	0.5	1.66667	13.107	2647.61	404	1	9.1	41.7
dev	9000961661	1	4	2	1	5	65	1	72	36.7	1	1	0	0	1	1	0	0	129	13	4	0	1	36.5	0	1	4.7691	108	242	0.5	1	2	4.7691	1154.12	242	2	7.2	5.724	113	263	0.5	0.9	1.8	6.36	1672.68	292.222	2	5.13	37.1
dev	1008927	1	14	8	6	15	78	0	4.5	36	1	0	0	0	0	0	0	0	155	4	22	0	1	36.5	1	0	3.8	124	205	0.4	1.9	4.75	2	410	107.895	1	4.9	3.6	111	187	0.4	1.9	4.75	1.89474	354.316	98.4211	1	5.51	37.65
dev	616934	0	5	4	2	7	59	1	4	36.6	1	0	0	0	0	0	0	0	114	11	12	1	1	36.5	0	0	8.1	144	199	0.6	1.2	2	6.75	1343.25	165.833	1	9.6	7	142	212	0.8	1.6	2	4.375	927.5	132.5	1	5.58	40.6
dev	6000328624	1	11	8	4	15	83	1	2.5	36.5	0	0	0	0	0	1	0	0	150	11	11	1	0	36.5	1	1	5.33	135	142	0.55	1.92	3.49091	2.77604	394.198	73.9583	2	7.46	6.53	124	117	0.33	0.58	1.75758	11.2586	1317.26	201.724	2	5.25	35.8
dev	50217896	0	5	6	5	9	55	1	3.5	36.8	0	0	1	0	0	0	0	0	112	9	15	0	1	36.9	1	0	6.1	123	223	0.7	1.7	2.42857	3.58824	800.176	131.176	2	7.7	5.6672	113	204	0.9	1.2	1.33333	4.72267	963.424	170	2	5.1	36
dev	6000670031	1	11	6	5	10	58	1	5	36.3	0	0	0	0	0	0	0	0	109	7	23	0	1	36.7	0	0	4.7	190	121	0.4	0.5	1.25	9.4	1137.4	242	1	8.7	7.7	177	110	0.4	0.5	1.25	15.4	1694	220	1	8.47	41.2
dev	50187084	1	11	8	8	19	59	1	4	36.5	1	0	1	0	0	0	0	0	150	6	35	0	0	36.5	1	0	15.4	150	289	1.1	1.2	1.09091	12.8333	3708.83	240.833	2	9.6	7.6	121	215	1	0.4	0.4	19	4085	537.5	2	7.68	38.3
dev	1176084	1	11	6	5	11	47	1	6.5	36.8	0	0	1	0	0	0	0	0	116	8	32	0	0	36.5	0	0	6.6	151	244	0.4	3.1	7.75	2.12903	519.484	78.7097	1	13.6	11	131	233	0.4	3.1	7.75	3.54839	826.774	75.1613	1	8.41	39.5
dev	9000874296	1	9	8	5	13	50	1	2	36.6	0	0	0	0	0	0	0	0	125	6	18	0	1	36.5	1	1	3.2508	112	51	0.4	0.5	1.25	6.5016	331.582	102	2	6.1	5.2216	108	44	0.6	0.3	0.5	17.4053	765.835	146.667	2	6	34.4
dev	6010020490	1	15	10	9	17	79	1	2	36.5	1	1	1	0	0	1	0	0	151	8	34	0	0	37	1	0	14.8	149	138	0.9	2.4	2.66667	6.16667	851	57.5	1	12	10.3	128	108	0.7	0.9	1.28571	11.4444	1236	120	1	9.65	47.8
dev	50132190	0	8	3	3	9	74	0	3	36.5	0	1	0	1	0	0	0	0	128	12	8	0	1	36.5	0	0	4	120	337	0.3	2.4	8	1.66667	561.667	140.417	0	7.8	5.7	105	314	0.5	1.6	3.2	3.5625	1118.62	196.25	1	10.43	40
dev	5018562	0	10	5	7	15	87	0	5	36.3	0	0	0	0	0	1	0	0	154	11	14	0	1	36.8	0	0	11.8	126	254	0.3	2	6.66667	5.9	1498.6	127	1	15.4	13.9	114	218	0.6	0.9	1.5	15.4444	3366.89	242.222	2	10.12	29.3
dev	6010103423	1	11	7	3	12	66	0	3	35.8	0	0	0	0	0	0	0	0	183	11	19	0	1	36.8	1	0	6.3	104	302	0.3	1.7	5.66667	3.70588	1119.18	177.647	1	13.3	11.5	87	268	0.1	1.4	14	8.21429	2201.43	191.429	1	7.18	28.6
dev	5015808	0	11	8	6	13	65	0	5	35.7	0	0	0	0	0	1	0	0	127	8	20	0	0	36.6	1	0	2.8	122	156	0.3	0.9	3	3.11111	485.333	173.333	2	7	5.6	116	141	0.3	1.2	4	4.66667	658	117.5	2	8.1	35.4
dev	50182548	1	4	5	7	9	34	0	9.3	36.8	1	1	0	0	0	0	0	0	202	9	7	1	1	37.4	1	0	3.7895	128	108	0.9	1.2	1.33333	3.15792	341.055	90	2	6	4.368	122	107	0.4	1	2.5	4.368	467.376	107	2	12.8	29.6
dev	9000215273	1	8	6	3	12	77	0	2	36	1	0	0	0	0	0	0	0	133	11	10	0	1	36.3	1	0	3.796	106	180	0.4	2	5	1.898	341.64	90	1	8.7	6.9339	93	187	0.5	1.2	2.4	5.77825	1080.53	155.833	2	7.2	39.6
dev	50253934	1	11	8	10	21	82	1	1.3	36.6	1	0	0	1	0	1	0	0	149	6	14	1	1	36.5	1	0	11.152	125	442	0.8	1.6	2	6.97	3080.74	276.25	2	13.9	11.4536	108	417	0.9	0.6	0.666667	19.0893	7960.25	695	2	6.96	32.4
dev	6010325515	0	9	8	0	11	52	1	4	36	1	0	1	0	0	0	0	0	199	14	19	0	1	37	1	0	7.41	121	183	0.47	0.7	1.48936	10.5857	1937.19	261.429	2	8.41	7.26	120	178	0.59	0.55	0.932203	13.2	2349.6	323.636	2	6.35	32.8
dev	50196187	0	8	6	1	8	64	1	7	36.9	0	1	1	0	0	0	0	0	165	13	9	0	1	36.8	1	0	5.6	159	146	0.4	2.2	5.5	2.54545	371.636	66.3636	0	5.3	3.4715	149	145	0.6	2	3.33333	1.73575	251.684	72.5	1	7.47	43.6
dev	5038565	0	8	6	6	10	65	1	4.5	36.7	1	1	1	0	0	0	0	0	124	12	7	1	1	36.5	1	0	21	170	263	1.5	1.4	0.933333	15	3945	187.857	2	15.3	13.5	139	245	0.7	1.1	1.57143	12.2727	3006.82	222.727	2	8.77	39.1
dev	50201363	0	5	4	0	3	43	1	4	36.8	0	0	1	0	0	0	0	0	145	14	8	0	1	36.8	0	0	4.4	148	270	0.3	1.6	5.33333	2.75	742.5	168.75	0	6.9	5.6	137	254	0.2	1.1	5.5	5.09091	1293.09	230.909	0	5.37	41.8
dev	50211004	1	10	6	4	15	85	0	17	36.6	1	0	0	0	0	0	0	0	164	10	10	0	0	36.5	1	0	4.2	128	254	0.5	1.7	3.4	2.47059	627.529	149.412	2	7.3	5.6	117	246	0.8	1	1.25	5.6	1377.6	246	2	6.5	31.4
dev	5008077	0	8	4	1	10	60	1	4	36.9	1	0	1	0	0	0	0	0	193	15	11	0	1	36.5	0	1	5.9	146	229	0.4	1.1	2.75	5.36364	1228.27	208.182	2	9.5	6.9	142	252	0.4	1.1	2.75	6.27273	1580.73	229.091	2	6.68	35.5
dev	642614	0	5	4	5	9	50	1	6	36.6	1	1	0	0	0	0	0	0	157	12	7	1	1	36.5	0	0	20	166	299	1.1	2.3	2.09091	8.69565	2600	130	2	16	13.1	146	284	0.4	2.3	5.75	5.69565	1617.57	123.478	1	15.83	39.3
dev	1159594	1	8	6	3	10	62	1	6.5	36.5	0	0	1	0	0	0	0	0	133	12	12	0	1	36.5	1	0	4.8	150	203	0.3	1.3	4.33333	3.69231	749.538	156.154	2	7.9	6	138	189	0.3	1.5	5	4	756	126	1	5.32	39.3
dev	50019062	1	15	10	6	19	80	1	5	36.3	1	0	0	1	1	1	0	0	170	9	19	0	1	36.5	1	0	10	134	168	0.6	1.4	2.33333	7.14286	1200	120	2	11.2	9	124	125	0.9	1.2	1.33333	7.5	937.5	104.167	2	6.15	35.5
dev	6010035701	0	11	6	5	11	48	1	6	36.5	1	0	1	0	0	0	0	0	120	6	30	1	1	37	0	0	7.9	134	180	0.2	0.6	3	13.1667	2370	300	2	13.5	12.4	124	180	0.6	0.6	1	20.6667	3720	300	2	6.16	39.6
dev	1165355	0	9	6	2	10	54	1	2	36.5	1	0	0	0	0	0	0	0	140	10	16	0	1	36.5	0	1	7.6	160	191	0.3	1.4	4.66667	5.42857	1036.86	136.429	1	11.4	10.1	152	190	0.3	1	3.33333	10.1	1919	190	2	7.39	34.8
dev	6010115665	0	1	1	2	6	57	1	4	36.5	0	1	1	0	0	0	0	0	210	13	4	1	0	36.5	0	0	5.8	153	279	0.6	2	3.33333	2.9	809.1	139.5	1	7.4	4.7	133	245	0.5	2	4	2.35	575.75	122.5	1	9.42	44.8
dev	808491	0	8	5	3	11	64	1	4.5	36.5	1	0	1	0	0	1	0	0	142	12	13	0	1	36.5	0	0	5	147	147	0.2	0.8	4	6.25	918.75	183.75	2	7.6	6.5	142	150	0.3	0.8	2.66667	8.125	1218.75	187.5	2	5.55	36.4
dev	6010189875	0	9	4	3	13	73	1	5	36.8	0	0	1	0	0	0	0	0	198	11	5	0	1	36.8	0	0	4.2	164	226	0.3	2.1	7	2	452	107.619	0	10.1	7.3	149	193	0.5	2.1	4.2	3.47619	670.905	91.9048	1	6.7	40.5
dev	50227574	1	8	6	5	11	43	0	1.22	36.5	0	0	0	0	0	1	0	0	126	4	19	0	1	36.5	0	0	1.9	143	192	0.4	1.7	4.25	1.11765	214.588	112.941	1	6.7	5.5	115	167	0.3	0.8	2.66667	6.875	1148.12	208.75	1	5.19	40.8
dev	50225906	0	8	4	1	7	66	1	7.5	36.7	1	1	1	0	0	0	0	0	151	13	6	0	1	36.5	0	0	4.5955	140	136	0.5	1.2	2.4	3.82958	520.823	113.333	1	8.5	6.3	119	114	0.7	1.4	2	4.5	513	81.4286	1	18.44	43
dev	9000491885	1	9	4	1	9	72	1	9	36.6	1	0	0	0	0	0	0	0	145	14	6	0	1	36.4	0	0	6.8	148	130	0.2	0.5	2.5	13.6	1768	260	1	7	5.705	130	115	0.5	0.7	1.4	8.15	937.25	164.286	1	6.3	40.2
dev	50199811	1	14	6	6	14	68	1	1	36.6	1	0	1	0	0	0	0	0	159	8	35	0	1	36.5	0	1	5.1	148	153	0.2	3.3	16.5	1.54545	236.455	46.3636	1	9.5	8.6	139	121	0.3	0.6	2	14.3333	1734.33	201.667	2	6.32	39
dev	6010058400	1	9	7	3	12	76	1	11.5	36.8	0	0	0	0	0	0	0	0	141	10	10	0	1	37	1	0	6.9	128	140	0.5	2	4	3.45	483	70	1	9.6	6.3	122	131	0.6	2.5	4.16667	2.52	330.12	52.4	1	6.17	41.2
dev	6000542041	0	8	4	3	9	67	1	3	36.3	0	0	0	0	0	0	0	0	156	12	12	0	1	37	0	0	5.7	139	112	0.2	0.9	4.5	6.33333	709.333	124.444	1	8	6.2	140	106	0.5	1.1	2.2	5.63636	597.455	96.3636	2	6.57	39.8
dev	6010020466	0	8	5	3	10	62	1	0.5	36.9	0	0	0	0	0	1	0	0	125	12	12	0	1	37	0	0	6.4	144	156	0.5	1.9	3.8	3.36842	525.474	82.1053	1	11.8	10.5	136	148	0.4	0.9	2.25	11.6667	1726.67	164.444	1	9.83	41.5
dev	50214283	1	15	9	4	15	85	1	3.5	36.8	0	0	0	0	0	0	0	0	145	10	20	0	1	36.5	1	0	4.2	134	165	0.4	1.2	3	3.5	577.5	137.5	2	5.8	10.6	105	147	0.5	0.6	1.2	17.6667	2597	245	2	5.73	31
dev	6001011449	0	5	4	5	8	57	1	3	36.6	0	0	1	0	0	0	0	0	137	12	10	0	1	36.5	0	0	10.7	137	211	0.3	1.1	3.66667	9.72727	2052.45	191.818	1	11.3	9	129	184	0.6	1.7	2.83333	5.29412	974.118	108.235	1	6.77	43.7
dev	50198457	1	12	9	9	18	60	1	3	36.8	0	0	0	0	0	1	0	0	145	8	19	1	1	36.5	1	0	12.4	138	204	0.4	1.3	3.25	9.53846	1945.85	156.923	2	12.4	10.4	130	191	0.6	1.7	2.83333	6.11765	1168.47	112.353	2	8.49	35.7
dev	9000642596	1	11	7	6	12	60	0	1.8	36.9	1	0	0	0	1	0	0	0	178	10	18	1	0	36.5	1	0	10.8	167	215	0.2	1.3	6.5	8.30769	1786.15	165.385	0	14	11.858	147	236	0.6	1.5	2.5	7.90533	1865.66	157.333	1	8.1	43.6
dev	6001716894	0	10	7	4	15	86	0	22	36.5	1	1	0	0	0	1	0	0	132	11	11	1	1	37	1	0	7.9	122	93	0.1	0.4	4	19.75	1836.75	232.5	2	7.3	6.3	120	103	0.3	0.6	2	10.5	1081.5	171.667	2	10.3	37.6
dev	50188514	1	8	6	1	11	67	1	2	36.8	1	1	1	0	0	0	0	0	145	13	11	1	0	36.8	1	0	7	138	197	0.5	1.2	2.4	5.83333	1149.17	164.167	2	6.1	4.6	100	140	0.9	0.6	0.666667	7.66667	1073.33	233.333	2	12.16	36.4
dev	50192953	0	12	6	6	16	61	1	7	36.8	1	0	0	0	0	0	0	0	149	7	17	0	1	36.8	0	0	4.632	148	160	0.4	0.9	2.25	5.14667	823.467	177.778	2	7.7	6	138	144	0.5	1.1	2.2	5.45455	785.455	130.909	2	12.3	36.8
dev	9001444673	0	14	6	9	15	65	1	4	36.3	1	0	0	0	0	0	0	0	162	5	35	0	0	36.3	0	0	10.1	142	183	0.3	1.5	5	6.73333	1232.2	122	0	7.3	5.913	114	174	0.4	1	2.5	5.913	1028.86	174	1	10.6	46.2
dev	1195449	0	5	4	5	8	55	1	4.5	36.5	1	0	1	0	0	0	0	0	145	6	5	0	1	36.5	0	0	8.4	189	211	0.5	1.6	3.2	5.25	1107.75	131.875	1	11.5	10.1	179	210	0.5	1.6	3.2	6.3125	1325.62	131.25	1	8.54	41.3
dev	6002980141	1	9	7	6	15	73	1	1.5	37	1	1	0	0	0	1	0	0	170	10	12	0	1	36.5	1	0	14	147	169	0.7	3	4.28571	4.66667	788.667	56.3333	2	9.5	8.4835	107	108	0.5	0.5	1	16.967	1832.44	216	2	13.79	31.3
dev	6000416978	0	12	9	3	13	69	1	2	37	0	0	0	0	0	1	0	0	173	10	20	0	0	37	1	1	3.2	142	139	0.4	1.9	4.75	1.68421	234.105	73.1579	1	4.8	2.1	122	112	0.5	1.9	3.8	1.10526	123.789	58.9474	2	5.7	38.8
dev	1179404	1	14	8	9	12	67	1	10.6	37	0	0	0	0	0	0	0	0	178	5	29	0	0	36.5	1	0	10.8	121	248	0.7	1.2	1.71429	9	2232	206.667	2	10	8.3	110	232	0.7	1.2	1.71429	6.91667	1604.67	193.333	2	6.42	36
dev	50232552	1	5	6	2	13	56	1	2	36.8	1	1	1	0	1	0	0	0	175	11	12	0	0	37.6	1	0	5.6	121	179	0.4	1.3	3.25	4.30769	771.077	137.692	1	13.6	12.4304	110	194	0.3	0.9	3	13.8116	2679.44	215.556	1	11.3	44.3
dev	9001486966	1	16	9	7	21	83	0	2	37.6	0	0	0	0	0	1	0	0	139	6	34	0	1	36.6	1	0	5.6482	106	99	0.2	0.3	1.5	18.8273	1863.91	330	2	7	5.446	120	103	0.6	0.9	1.5	6.05111	623.264	114.444	2	5.91	27.8
dev	854261	0	0	0	0	2	59	0	26	36	0	0	0	0	0	0	0	0	172	15	1	0	0	36.5	0	0	6.8	133	213	0.2	1.3	6.5	5.23077	1114.15	163.846	1	5.5	3.9	107	181	0.2	1.3	6.5	3	543	139.231	1	9.63	33.4
dev	6001271329	1	8	4	6	12	69	1	3	36.6	0	1	1	0	0	0	0	0	186	11	12	0	0	36.5	0	0	12.0971	128	285	5.4	6.1	1.12963	1.98313	565.192	46.7213	2	8.6	6.1146	128	286	0.7	0.8	1.14286	7.64325	2185.97	357.5	2	11.42	39.3
dev	50230945	0	5	4	2	8	54	1	17	36.5	1	0	1	0	0	0	0	0	130	10	10	0	1	36.5	0	0	3.149	131	185	0.3	1.4	4.66667	2.24929	416.118	132.143	1	6.4	4.4	139	209	0.4	1.5	3.75	2.93333	613.067	139.333	2	6.41	39.7
dev	812835	1	12	8	6	12	61	1	3	36.8	1	0	0	0	1	0	0	0	135	11	16	1	1	36.5	1	0	9.5	151	224	0.5	1.4	2.8	6.78571	1520	160	2	12.4	11.1	144	201	0.4	0.9	2.25	12.3333	2479	223.333	2	7.28	39.3
dev	6010203439	1	11	8	6	15	68	0	4	36.5	1	1	0	0	0	1	0	0	120	7	20	0	1	36.5	1	1	4.1	127	218	0.4	1.8	4.5	2.27778	496.556	121.111	1	10.2	9.2	121	239	0.4	0.6	1.5	15.3333	3664.67	398.333	2	11.48	31.8
dev	9001386163	1	5	6	2	4	52	1	4	36.5	0	0	0	0	1	0	0	0	105	12	6	0	1	36.2	1	0	3.9	179	159	0.5	1.2	2.4	3.25	516.75	132.5	1	9.1	7.2163	167	179	0.5	1.1	2.2	6.56027	1174.29	162.727	1	5.96	46.3
dev	5010371	1	16	9	4	18	84	0	15	37.1	0	1	0	0	0	1	0	0	137	12	37	0	1	36.5	1	0	5.8	78	344	0.6	1.3	2.16667	4.46154	1534.77	264.615	2	9.7	7.8	76	316	0.5	1.4	2.8	5.57143	1760.57	225.714	2	10.09	25.3
dev	9001044301	0	5	4	3	8	49	1	3	36	0	0	1	0	0	0	0	0	135	14	14	1	1	36.4	0	0	9.1	164	183	0.4	1.8	4.5	5.05556	925.167	101.667	0	9.1	6.097	134	175	0.6	2.3	3.83333	2.65087	463.902	76.087	1	6.6	44.1
dev	652552	0	4	1	1	5	69	1	120	36.5	1	1	1	0	1	0	0	0	159	15	0	0	1	35.4	0	0	3	147	172	0.4	1.2	3	2.5	430	143.333	1	11.5	10	127	151	0.4	1.2	3	8.33333	1258.33	125.833	1	6.87	41.1
dev	9001394671	0	14	8	9	15	66	1	1	36.6	0	0	0	0	0	0	0	0	153	6	23	0	1	36.6	1	1	10.5	152	197	0.4	0.7	1.75	15	2955	281.429	1	13.9	12.3571	143	183	0.6	0.9	1.5	13.7301	2512.61	203.333	1	6.9	40.9
dev	6000287330	1	14	9	6	18	85	0	4	36.2	1	0	0	0	1	1	0	0	230	10	18	0	1	37	1	0	6.3	132	134	0.4	1.2	3	5.25	703.5	111.667	2	5.5	4.3	98	115	0.3	0.7	2.33333	6.14286	706.429	164.286	2	6.66	34.8
dev	50180396	0	4	1	3	2	62	1	24	36.8	1	0	0	0	0	0	0	0	141	11	0	0	1	36.8	0	0	4.4	167	266	0.5	2	4	2.2	585.2	133	1	6.3	3.1	147	214	0.5	2.1	4.2	1.47619	315.905	101.905	1	4.85	41.6
dev	713874	0	4	3	2	7	53	0	3.5	36.6	0	0	0	0	0	0	0	0	177	11	8	1	1	36.5	0	0	4	140	249	0.3	3.2	10.6667	1.25	311.25	77.8125	1	11.7	10.8	121	231	0.3	3.2	10.6667	3.375	779.625	72.1875	1	6.88	39.4
dev	1035539	1	5	6	2	8	59	1	3.5	36.5	0	0	1	0	0	0	0	0	142	12	8	1	1	36.5	1	0	9.2	150	205	0.3	1.3	4.33333	7.07692	1450.77	157.692	2	8.7	6.7	130	208	0.4	1.5	3.75	4.46667	929.067	138.667	2	7.16	38.1
dev	6001392465	1	5	6	2	10	59	1	3	36.5	1	1	1	0	0	0	0	0	162	11	14	1	1	37	1	0	7.7	150	148	0.5	1.3	2.6	5.92308	876.615	113.846	1	7	5	134	133	0.4	1.6	4	3.125	415.625	83.125	1	12.01	41.4
dev	6002524432	1	9	5	3	12	75	1	1	37	1	0	0	0	0	0	0	0	125	10	11	0	1	36.5	0	0	3.2485	153	194	2.8	2.7	0.964286	1.20315	233.411	71.8519	2	9.5	5.4055	142	151	2.4	2.1	0.875	2.57405	388.681	71.9048	2	6.36	35
dev	1182094	1	15	8	6	16	73	1	7.5	36.7	0	0	1	0	0	0	0	0	169	5	30	0	0	36.5	1	0	7.4	140	267	0.3	0.6	2	12.3333	3293	445	2	8	7.2	125	248	0.3	0.6	2	12	2976	413.333	2	6.11	32.1
dev	6010231331	0	14	8	6	13	62	1	8.5	36.6	0	0	1	0	0	0	0	0	123	6	36	0	0	37	1	0	9.4	131	249	0.3	1.4	4.66667	6.71429	1671.86	177.857	1	10.4	8.4	120	233	0.4	1.5	3.75	5.6	1304.8	155.333	2	7.29	33
dev	50226944	1	12	5	4	15	90	0	3	36.5	1	0	0	0	0	1	0	0	177	12	13	0	1	36.9	0	0	6.8	149	174	0.6	1.3	2.16667	5.23077	910.154	133.846	2	8.6	7.6454	128	141	0.4	0.6	1.5	12.7423	1796.67	235	2	18	39.3
dev	6000518144	0	9	6	3	14	73	1	5	36.5	1	1	0	0	0	0	0	0	160	11	13	0	1	36.8	1	0	6.3	109	225	0.4	0.9	2.25	7	1575	250	2	6.6	3.2	101	170	0.5	1.6	3.2	2	340	106.25	2	8.25	31.1
dev	6010016363	0	14	9	7	20	84	0	5	36.3	1	0	0	0	0	1	0	0	155	9	17	0	1	36.3	1	0	3.7	118	104	0.4	1.3	3.25	2.84615	296	80	1	7.8	6.7	117	118	0.2	0.9	4.5	7.44444	878.444	131.111	0	13.05	45.6
dev	6000072294	1	4	6	8	11	51	0	12	36.5	1	1	0	0	0	1	0	0	154	5	14	1	0	36.5	1	0	10.4	116	208	0.6	1.8	3	5.77778	1201.78	115.556	2	10.2	8.5	107	184	0.5	1.1	2.2	7.72727	1421.82	167.273	2	8.85	38.8
dev	50052558	1	15	9	6	18	75	1	5	36.5	1	0	0	0	1	0	0	0	104	8	32	0	0	36.5	1	0	8.8	121	129	0.4	1.5	3.75	5.86667	756.8	86	2	4.5	3.5	92	148	0.3	0.5	1.66667	7	1036	296	2	7.7	29.2
dev	6001224167	0	4	3	2	7	35	0	7	36.9	0	0	0	0	0	0	0	0	143	11	5	0	1	37	0	0	3.9	67	412	0.2	1.3	6.5	3	1236	316.923	1	9.8	9	81	420	0.2	0.5	2.5	18	7560	840	2	6.07	37.8
dev	9001396018	0	5	6	3	4	57	1	4.5	36.5	0	0	0	0	1	0	0	0	138	15	6	1	1	36.5	1	0	10.6	146	292	0.6	1.6	2.66667	6.625	1934.5	182.5	1	13.9	11.8011	137	292	0.7	1.2	1.71429	9.83425	2871.6	243.333	1	5.3	44.7
dev	6010208224	0	15	8	6	15	71	1	13	37	1	0	0	0	0	0	0	0	162	8	34	0	0	37	1	1	7.2	137	154	0.5	1.5	3	4.8	739.2	102.667	2	11.9	10.2	130	149	0.5	1.1	2.2	9.27273	1381.64	135.455	2	6.91	35.7
dev	6010227938	0	3	0	6	9	63	0	15	36.7	1	1	0	0	1	0	0	0	173	12	4	0	1	37	0	0	8.9	156	272	0.6	3.2	5.33333	2.78125	756.5	85	0	7.4	5.5	142	244	0.4	1.4	3.5	3.92857	958.571	174.286	1	15.95	48.4
dev	898207	0	9	6	3	13	73	1	10	36.6	0	0	1	0	0	0	0	0	126	12	8	0	1	36.5	1	0	2.1	151	238	0.5	2.5	5	0.84	199.92	95.2	1	7.6	5.1	138	224	0.4	2	5	2.55	571.2	112	1	5.12	36
dev	1167854	0	9	5	3	12	77	1	2.5	36.5	1	0	0	0	0	0	0	0	127	11	14	0	1	36.5	0	1	5.2	132	214	0.5	0.8	1.6	6.5	1391	267.5	1	6.6	5.2	132	214	0.5	0.8	1.6	6.5	1391	267.5	1	5.03	41
dev	6010171079	0	17	9	9	17	84	1	2	36.6	1	0	0	0	0	0	0	0	213	7	29	0	0	36.5	1	0	3.9	121	236	0.5	2.5	5	1.56	368.16	94.4	0	6.4	5.2	106	228	0.3	0.7	2.33333	7.42857	1693.71	325.714	1	7.67	46
dev	6000058816	1	8	7	6	14	66	1	2.5	36	1	0	1	1	0	1	0	0	165	12	12	1	1	37	1	0	12.1	130	195	0.7	1.1	1.57143	11	2145	177.273	2	12.2	11.2	129	190	0.4	0.5	1.25	22.4	4256	380	2	7.9	37.9
dev	50190583	0	5	4	0	5	29	1	8.22	36.6	0	0	0	0	0	0	0	0	156	13	10	0	1	37	0	0	7	164	245	0.4	2.1	5.25	3.33333	816.667	116.667	0	9.3	6.8448	144	230	0.5	1.8	3.6	3.80267	874.613	127.778	1	7.32	44.7
dev	6001480200	0	9	6	3	10	79	1	3	36.5	0	0	0	0	1	1	0	0	134	12	9	0	1	37	0	0	4.03	114	154	0.26	0.67	2.57692	6.01493	926.299	229.851	2	7.43	5.84	113	149	0.39	1.08	2.76923	5.40741	805.704	137.963	2	5.8	36.3
dev	9001419229	0	4	3	0	4	58	0	28	36.8	1	0	0	0	0	0	0	0	178	13	9	1	1	36.6	0	0	3.2101	129	181	0.2	1.3	6.5	2.46931	446.945	139.231	0	7.1	6.4965	112	163	0.1	0.5	5	12.993	2117.86	326	0	6.4	42.3
dev	50192362	0	5	6	2	11	50	1	3	36.5	0	1	1	0	0	0	0	0	130	12	11	0	1	36.5	1	0	6.8	140	275	0.5	1.8	3.6	3.77778	1038.89	152.778	2	8.7	6.7	135	240	0.5	1.4	2.8	4.78571	1148.57	171.429	2	11.76	37
dev	6000615342	1	8	6	3	12	65	1	7.5	37	1	0	0	0	0	0	0	0	157	12	15	0	0	37	1	0	4.2	160	209	0.4	1.5	3.75	2.8	585.2	139.333	2	11	9.2	173	220	0.3	1.3	4.33333	7.07692	1556.92	169.231	2	8.3	38.5
dev	9001442290	1	8	8	0	14	55	0	2	36.5	0	0	0	0	1	1	1	0	124	15	17	0	1	36.9	1	0	4.5837	151	208	0.6	4.6	7.66667	0.996457	207.263	45.2174	0	9.4	8.0746	113	162	0.4	0.9	2.25	8.97178	1453.43	180	1	9.7	46
dev	5030145	1	8	6	6	12	62	1	5	36.9	0	0	0	0	0	0	0	0	140	11	15	0	1	36.5	1	0	19.9	127	565	1.2	2.2	1.83333	9.04545	5110.68	256.818	2	15.3	12.5	113	418	0.8	2	2.5	6.25	2612.5	209	2	6.07	25.1
dev	50020788	1	15	9	6	18	73	1	3	36.5	1	0	1	0	1	1	1	0	143	5	35	0	1	36.5	1	0	4.7	133	314	0.4	2.1	5.25	2.2381	702.762	149.524	1	7.9	10.4	93	219	0.9	0.4	0.444444	26	5694	547.5	2	5.9	25.1
dev	832977	0	8	4	3	13	67	1	18	36	1	1	1	0	0	0	0	0	187	11	15	0	1	36.5	0	0	4	145	168	0.3	0.8	2.66667	5	840	210	2	8.2	6.8	136	165	0.5	0.8	1.6	8.5	1402.5	206.25	2	6.97	32.7
dev	1191199	0	8	4	3	9	64	1	4	36.6	1	0	0	0	1	0	0	0	153	12	11	0	1	36.5	0	0	5.1	152	310	0.4	2.3	5.75	2.21739	687.391	134.783	1	9.2	7.7	141	286	0.4	2.3	5.75	3.34783	957.478	124.348	1	6.61	38.6
dev	985167	1	12	8	3	13	63	1	2	36.8	0	0	1	0	0	0	0	0	110	12	17	1	1	36.5	1	0	3.8	147	155	0.4	1.1	2.75	3.45455	535.455	140.909	2	7.5	6.6	146	151	0.4	1.1	2.75	6	906	137.273	2	5.34	34.2
dev	659786	0	9	4	6	12	71	1	9	36.1	0	0	0	0	0	0	0	0	119	12	6	0	1	36.5	0	0	8.3	148	252	0.6	2.7	4.5	3.07407	774.667	93.3333	1	10.7	8.4	130	230	0.5	1.8	3.6	4.66667	1073.33	127.778	2	6.18	33.8
dev	6000222629	0	13	9	6	16	73	1	1	36.8	1	0	0	0	0	1	0	0	155	7	16	1	1	37	1	0	4.5	172	157	0.4	1.7	4.25	2.64706	415.588	92.3529	1	9.2	7.6	156	172	0.3	1.2	4	6.33333	1089.33	143.333	1	7.36	42.8
dev	6000979776	0	5	2	3	7	79	1	24	36.9	1	0	0	0	1	0	0	0	138	12	1	0	1	37	0	0	3.4	117	168	0.3	1.1	3.66667	3.09091	519.273	152.727	2	3.9	2	126	226	0.3	1.4	4.66667	1.42857	322.857	161.429	1	5.1	30.2
dev	6001443829	0	12	9	6	13	64	1	3.5	36.5	1	0	0	0	1	1	0	0	165	8	18	0	1	37.1	1	0	4.9	136	265	0.3	1.9	6.33333	2.57895	683.421	139.474	0	11.6	8.8	138	275	0.3	2.4	8	3.66667	1008.33	114.583	0	7.63	40.9
dev	6000009208	1	13	8	7	18	91	1	4.5	37	0	0	0	0	1	1	0	0	141	8	15	0	1	37	1	0	3.9	131	293	0.6	1	1.66667	3.9	1142.7	293	2	6.2	3.9	112	276	0.5	1.7	3.4	2.29412	633.176	162.353	2	9.99	31.7
dev	6002570726	0	5	2	3	7	78	1	2.4	36.5	0	0	0	0	0	0	0	0	135	12	0	0	1	36.5	0	0	2.9016	130	206	0.7	3.8	5.42857	0.763579	157.297	54.2105	0	7.3	4.9567	123	169	0.8	1.3	1.625	3.81285	644.371	130	1	6.86	42.4
dev	6001187402	1	15	10	7	18	83	1	4	36.6	0	0	0	0	0	1	0	0	159	5	19	0	1	36.5	1	0	3.6	147	162	0.5	1.8	3.6	2	324	90	2	5.9	5.1	136	147	0.2	0.5	2.5	10.2	1499.4	294	2	5.52	37.1
dev	5006177	0	14	9	6	16	76	0	5	36.5	1	0	0	0	1	1	0	0	146	4	42	1	1	36.5	1	0	3.9	113	215	0.4	2	5	1.95	419.25	107.5	1	10.2	9.1	94	171	0.4	2	5	4.55	778.05	85.5	1	6.95	29.7
dev	6000549651	1	12	7	9	17	72	0	16.5	36.9	1	1	0	0	0	0	0	0	175	6	17	0	1	36.5	1	0	9.92	110	168	0.5	1.14	2.28	8.70175	1461.89	147.368	2	10.63	9.93	96	118	0.2	0.5	2.5	19.86	2343.48	236	2	14.31	32.4
dev	1203024	0	8	3	3	17	71	0	5	36.3	0	1	0	0	0	0	0	0	117	10	15	0	1	36.5	0	0	4.6	119	232	0.2	1.3	6.5	3.53846	820.923	178.462	1	5	3.1	103	237	0.2	1.3	6.5	2.38462	565.154	182.308	1	15.04	37.5
dev	6000405619	1	15	9	7	17	83	1	2	36.3	0	0	0	0	0	0	0	0	157	4	19	1	1	37	1	1	4.2	120	132	0.5	0.5	1	8.4	1108.8	264	2	10.3	9.7	115	124	0.4	0.2	0.5	48.5	6014	620	2	5.79	28.2
dev	50196222	0	5	6	0	9	50	1	5	36.6	0	0	1	0	0	0	0	0	156	14	11	1	1	36.5	1	0	6.6	172	204	0.4	0.6	1.5	11	2244	340	2	7	5.453	147	225	0.4	1.1	2.75	4.95727	1115.39	204.545	2	7.49	36.2
dev	5017547	0	7	5	6	6	65	0	6	36.3	1	1	0	0	0	0	0	0	156	11	9	0	1	36.4	1	0	8.4	136	232	0.5	2.2	4.4	3.81818	885.818	105.455	2	10.9	8.6	122	235	0.3	1.8	6	4.77778	1122.78	130.556	1	9.96	39.9
dev	6010083423	1	12	9	6	16	79	0	1	36.8	1	0	0	0	0	1	0	0	173	6	18	1	1	37	1	0	5.4	132	172	0.3	1.7	5.66667	3.17647	546.353	101.176	0	12.8	12	83	119	0.4	0.4	1	30	3570	297.5	1	6.47	40.5
dev	7002441422	1	12	6	7	17	90	0	4	36.8	1	0	0	0	0	0	0	1	163	8	13	0	1	36.6	1	0	7.5	149	224	0.4	1.4	3.5	5.35714	1200	160	2	8.7	6.5337	126	190	0.5	1.6	3.2	4.08356	775.877	118.75	2	6.7	36.3
dev	50219594	1	14	6	3	12	65	1	2	36.2	1	1	0	0	1	0	0	0	174	10	23	0	1	36.9	0	0	3.3	126	129	0.4	1.2	3	2.75	354.75	107.5	1	8	7.264	86	182	0.1	0.5	5	14.528	2644.1	364	0	9.09	41.8
dev	1153149	0	12	8	6	16	70	0	5	36.6	1	0	0	0	0	1	0	0	111	9	17	1	1	36.5	1	0	8	114	214	0.2	1	5	8	1712	214	1	8	5.8	112	202	0.5	1.6	3.2	3.625	732.25	126.25	2	7.29	34.7
dev	9001452858	1	13	7	3	15	78	1	2	36.3	1	0	0	0	0	0	0	0	141	12	17	0	1	36.5	0	0	2.2306	141	93	0.3	1.1	3.66667	2.02782	188.587	84.5455	2	5.3	4.0068	130	81	0.3	0.6	2	6.678	540.918	135	2	6.4	38.9
dev	6010021744	1	8	6	3	12	78	0	7.5	36.5	1	0	0	0	0	0	0	0	179	11	12	1	1	37	1	0	7.8	136	111	0.1	0.7	7	11.1429	1236.86	158.571	1	11.7	11.1	134	117	0.2	0.4	2	27.75	3246.75	292.5	2	8.68	39.9
dev	6001911040	1	10	7	7	15	82	0	1.9	36.8	1	0	0	0	1	1	0	0	150	11	14	0	1	36.5	1	0	15.2	108	228	0.7	1	1.42857	15.2	3465.6	228	2	12.2	10.4676	100	221	1.1	1	0.909091	10.4676	2313.34	221	2	7.1	34.4
dev	6010018816	0	10	5	2	15	81	0	5	36	1	0	0	0	1	1	0	0	159	13	14	0	1	36.5	0	0	6	106	251	0.3	1	3.33333	6	1506	251	2	8.6	6.5	104	273	0.6	1.4	2.33333	4.64286	1267.5	195	2	8.06	25.7
dev	9000788834	0	14	7	7	18	89	0	48	36.6	0	0	0	0	0	1	0	0	161	9	20	0	1	36.4	0	0	6.7	121	165	0.5	0.6	1.2	11.1667	1842.5	275	2	7.9	6.6044	108	163	0.5	0.5	1	13.2088	2153.03	326	2	6.3	34.5
dev	50090439	1	12	7	2	11	92	0	2	37.7	1	0	0	0	0	1	0	0	117	15	5	0	1	36.5	1	0	6.7	156	142	0.2	0.6	3	11.1667	1585.67	236.667	2	5.6	4.5	121	181	0.3	0.8	2.66667	5.625	1018.12	226.25	2	9.3	38
dev	6010035969	1	7	3	3	12	68	0	8.5	36.6	1	0	0	0	0	0	0	0	149	12	15	1	1	37	0	0	4.7	117	166	0.3	0.7	2.33333	6.71429	1114.57	237.143	2	4	3	110	140	0.4	0.6	1.5	5	700	233.333	2	7.02	33.1
dev	6002190038	0	8	6	3	9	66	1	4	36.9	1	0	0	0	1	0	0	0	140	12	13	0	1	36.8	1	0	8.8271	138	173	0.4	1	2.5	8.8271	1527.09	173	1	7.7	5.9675	127	163	0.4	0.8	2	7.45937	1215.88	203.75	1	6.13	43.3
dev	1163812	0	3	3	4	8	66	0	4	37	1	0	0	0	0	1	1	0	132	15	0	0	1	37	1	0	9.6	146	214	0.4	1.2	3	8	1712	178.333	1	9.3	8	128	206	0.4	0.9	2.25	8.88889	1831.11	228.889	1	5.28	45.5
dev	9000051281	1	15	9	6	18	79	1	2	36.6	1	0	0	0	1	0	0	0	168	5	35	0	0	36.8	1	0	9.2004	145	198	0.3	0.6	2	15.334	3036.13	330	2	7.2	5.4288	130	217	0.5	1.2	2.4	4.524	981.708	180.833	2	8	37.7
dev	5008727	1	8	5	3	12	72	0	24	36.3	0	0	0	0	0	0	0	0	176	10	12	0	0	36.5	1	0	4.2	118	156	0.5	1.4	2.8	3	468	111.429	2	6.7	3.8	128	168	0.5	1.4	2.8	2.71429	456	120	2	5.52	32
dev	5009959	0	5	4	2	11	57	1	11.2	36.6	1	0	1	0	0	0	0	0	123	11	15	0	1	36.5	0	0	5	162	174	0.6	2.8	4.66667	1.78571	310.714	62.1429	1	7	4.6	142	163	0.4	1.9	4.75	2.42105	394.632	85.7895	1	5.6	34.8
dev	6010202781	0	9	7	3	12	77	1	3	36.6	1	0	0	0	0	0	0	0	166	10	10	0	1	36.6	1	0	2.6	126	235	0.4	1.7	4.25	1.52941	359.412	138.235	1	6.6	5.3	106	213	0.4	0.9	2.25	5.88889	1254.33	236.667	1	6.93	42.2
dev	6010202806	0	9	6	6	13	76	1	2	36	1	1	0	0	0	1	0	0	114	9	14	1	1	36.8	0	0	2.99	131	196	0.37	1.07	2.89189	2.79439	547.701	183.178	1	6.41	5.76	117	155	0.26	0.37	1.42308	15.5676	2412.97	418.919	1	5.39	43.8
dev	9000824715	1	9	6	3	13	79	1	3	36.9	1	0	0	0	1	1	0	0	153	10	14	0	1	36.5	0	0	4.3949	160	176	0.6	2	3.33333	2.19745	386.751	88	2	6.4	5.5296	138	146	0.9	0.5	0.555556	11.0592	1614.64	292	2	9.69	38.7
dev	6001575432	1	8	6	3	12	79	0	16	36.5	1	1	0	0	0	0	0	0	199	10	14	0	1	36.5	1	0	5.3	110	94	0.3	0.8	2.66667	6.625	622.75	117.5	2	5.9	4.9	112	112	0.3	0.7	2.33333	7	784	160	2	10.6	34.2
dev	6001517753	1	13	10	3	16	78	1	5.5	36.9	1	0	0	0	0	1	0	0	151	12	17	0	1	37	1	0	5.1	126	404	0.4	1.5	3.75	3.4	1373.6	269.333	2	9.9	8.2	122	385	0.6	0.9	1.5	9.11111	3507.78	427.778	2	6.81	37.3
dev	6001574942	0	4	0	3	10	70	0	2	37	1	0	0	0	0	0	0	0	161	12	3	1	1	36.8	0	0	5.5	130	264	0.3	1.6	5.33333	3.4375	907.5	165	0	5.6	4.4	112	230	0.3	0.9	3	4.88889	1124.44	255.556	1	5.81	46.7
dev	6000838939	0	8	5	5	12	73	0	72	36.7	1	0	0	0	0	0	0	0	203	10	7	0	0	37	1	1	4	119	306	0.3	0.9	3	4.44444	1360	340	1	10.2	8.3	115	255	0.3	1.4	4.66667	5.92857	1511.79	182.143	0	6.92	44.8
dev	1187193	1	8	7	3	11	60	1	4	36.9	0	0	1	0	0	1	0	0	127	10	13	1	1	36.5	1	0	3.9	148	216	1	2.9	2.9	1.34483	290.483	74.4828	2	8.5	6.5	134	203	1	2.9	2.9	2.24138	455	70	2	5.51	35.3
dev	6010190598	0	8	6	3	7	67	1	1	36.6	1	0	1	0	0	0	0	0	131	11	9	1	1	36.5	1	0	6.2	142	222	0.5	1.6	3.2	3.875	860.25	138.75	1	8.9	6.3	126	232	0.5	1	2	6.3	1461.6	232	1	6.15	40.2
dev	6010075216	0	5	4	2	8	54	1	216	36.6	1	0	1	0	0	0	0	0	163	11	7	0	0	36.5	0	0	6.3	160	266	0.4	2.1	5.25	3	798	126.667	1	9.9	7.5	148	250	0.6	3.39	5.65	2.21239	553.097	73.7463	1	6.27	37.9
dev	5034992	1	14	8	6	12	63	1	3	36.5	1	0	0	0	0	0	0	0	144	3	33	1	0	36.5	1	1	6.8	146	177	0.5	3.4	6.8	2	354	52.0588	1	12.1	10.5	135	174	0.4	1.2	3	8.75	1522.5	145	2	6.5	35.5
dev	50214470	1	11	7	2	12	81	1	17	36.5	0	0	0	0	0	0	0	0	158	13	8	0	1	36.5	1	1	4.1	121	152	0.6	1.2	2	3.41667	519.333	126.667	2	9	8	115	128	0.4	0.6	1.5	13.3333	1706.67	213.333	2	6.1	30.4
dev	6010103803	1	7	4	6	9	80	1	4	36.8	1	0	0	0	1	0	0	0	116	4	2	0	0	37	1	0	5.1	97	80	0.3	0.6	2	8.5	680	133.333	2	7.2	5.6	90	89	0.5	1.1	2.2	5.09091	453.091	80.9091	2	6.85	27
dev	1191345	0	5	4	2	7	50	1	4.5	36.5	0	0	0	0	0	0	0	0	138	11	10	0	1	36.5	0	0	3.9	151	280	0.4	3.6	9	1.08333	303.333	77.7778	1	10.2	8.1	137	270	0.4	3.6	9	2.25	607.5	75	1	7.31	36.8
dev	1159931	1	5	4	2	7	33	1	11.5	36.3	1	0	0	0	0	0	0	0	135	10	12	0	0	36.5	0	0	8.9	167	300	0.5	1.5	3	5.93333	1780	200	1	12.5	10.2	145	303	0.6	1.7	2.83333	6	1818	178.235	1	6.59	40.7
dev	948450	1	11	8	5	13	67	0	6	36.5	1	0	0	0	1	1	0	0	202	11	17	0	1	36.5	1	0	9.5	147	222	0.3	0.9	3	10.5556	2343.33	246.667	2	16.1	14.4	110	175	0.6	1.1	1.83333	13.0909	2290.91	159.091	2	5.89	35.3
dev	1188637	0	8	4	3	10	63	1	29	36.2	0	0	1	0	1	0	0	0	135	12	6	0	1	36.5	0	0	4.6	135	196	0.4	1.6	4	2.875	563.5	122.5	2	6.3	4.3	136	211	0.4	1.6	4	2.6875	567.062	131.875	2	6.99	38.8
dev	50032519	1	15	7	3	13	78	1	2.5	36.6	1	0	0	0	1	0	0	0	132	11	21	0	1	37	0	0	8.6	105	161	0.8	1.2	1.5	7.16667	1153.83	134.167	2	8.6	6.8542	100	186	0.8	3.39	4.2375	2.02189	376.071	54.8673	2	7.2	39.9
dev	9000909996	0	9	6	3	10	77	1	9	36.6	0	1	0	0	1	1	0	0	132	11	7	0	1	36.5	0	0	5.952	135	141	0.7	2.2	3.14286	2.70545	381.469	64.0909	2	8.9	6.2745	129	164	0.9	1.5	1.66667	4.183	686.012	109.333	2	5.78	37.4
dev	6000126600	0	13	7	9	14	65	0	2.5	37.2	1	1	0	0	1	0	0	0	137	3	31	0	0	37.6	1	0	8	130	226	0.1	0.6	6	13.3333	3013.33	376.667	1	12.7	10.3	124	202	0.1	0.6	6	17.1667	3467.67	336.667	1	11.35	34.9
dev	6000951165	0	8	6	3	12	77	0	2	36.5	0	0	0	0	0	0	0	0	152	12	8	0	1	37	1	1	4.1	140	162	0.7	2.5	3.57143	1.64	265.68	64.8	2	6.6	5.2	134	158	0.3	1	3.33333	5.2	821.6	158	2	4.79	35.2
dev	6009996305	0	4	3	2	7	35	0	1.5	37.2	0	0	0	0	0	0	0	0	108	12	14	0	1	37	0	0	8.5	119	142	0.4	1.9	4.75	4.47368	635.263	74.7368	1	9.5	8.3	114	142	0.4	0.8	2	10.375	1473.25	177.5	2	9.78	38.2
dev	6000185072	0	8	4	1	9	76	0	21	36.1	1	1	0	0	0	0	0	0	120	14	9	0	1	37	0	0	6.7	116	171	0.5	0.9	1.8	7.44444	1273	190	2	8.6	7.1	119	224	0.5	0.8	1.6	8.875	1988	280	2	6.66	34.8
dev	497444	0	9	7	3	16	79	1	6	36.8	1	0	1	0	0	0	1	0	167	12	13	1	1	36.5	1	0	4.6	131	196	0.4	1	2.5	4.6	901.6	196	2	5.9	4.2	139	198	0.4	1.1	2.75	3.81818	756	180	2	9.04	25.9
dev	5003291	1	5	6	2	8	56	1	3.5	36.5	0	1	1	0	0	0	0	0	120	12	7	1	1	36.5	1	0	4.4	148	227	0.3	2.3	7.66667	1.91304	434.261	98.6957	1	11.9	10.6	115	196	0.3	2.3	7.66667	4.6087	903.304	85.2174	1	7.05	32.9
dev	6000196740	1	13	8	7	18	91	1	4	36.5	0	0	0	0	0	1	0	0	151	8	15	0	1	37	1	0	6	155	127	0.4	1.3	3.25	4.61538	586.154	97.6923	1	5.9	4.7	139	102	0.4	0.8	2	5.875	599.25	127.5	1	6.22	42.7
dev	40118215	0	7	3	1	6	67	0	2	36.6	1	0	0	0	1	0	0	0	149	15	6	0	1	36.5	0	0	5.9961	105	261	0.5	2.7	5.4	2.22078	579.623	96.6667	0	8	5.304	98	272	0.4	1.8	4.5	2.94667	801.493	151.111	0	5.34	42.3
dev	6010109667	0	1	1	3	5	55	1	2	36.5	1	0	0	0	0	0	0	0	152	13	4	1	1	37	0	0	6.1	150	247	0.6	4.4	7.33333	1.38636	342.432	56.1364	0	7.4	5.3	138	225	0.2	1.8	9	2.94444	662.5	125	0	6.95	47.8
dev	5021937	0	8	7	3	13	75	0	7	36	0	0	0	0	0	1	0	0	132	12	13	0	1	36.5	1	0	4.3	123	83	0.3	1	3.33333	4.3	356.9	83	2	3.6	2.5	124	70	0.2	0.9	4.5	2.77778	194.444	77.7778	1	5.64	32.8
dev	7001491796	1	7	5	1	11	66	0	7	36.5	1	1	0	0	1	0	0	0	136	14	14	1	1	36.5	1	0	5.3	149	235	0.2	1.2	6	4.41667	1037.92	195.833	1	9.5	8.607	123	203	0.2	0.6	3	14.345	2912.03	338.333	2	14.9	36.7
dev	6000112741	0	8	4	3	11	67	1	3.5	36.9	1	0	0	0	0	0	0	0	192	12	8	1	1	37	0	0	4.5	159	258	0.5	2.4	4.8	1.875	483.75	107.5	0	9.3	7.1	140	268	0.5	1.5	3	4.73333	1268.53	178.667	1	11.86	44.9
dev	6001430156	0	8	4	6	9	64	1	6	36.8	1	0	0	0	0	0	0	0	150	11	11	1	1	36.8	0	0	10	132	183	0.4	1.1	2.75	9.09091	1663.64	166.364	1	11.3	9.7	121	170	0.5	1	2	9.7	1649	170	1	8.25	42.4
dev	6010183814	0	4	1	3	7	76	0	4	36.9	1	0	0	0	0	0	0	0	185	10	1	0	1	36.8	0	0	7.6	159	156	0.3	1.4	4.66667	5.42857	846.857	111.429	0	9.7	8.1	133	151	0.3	1.3	4.33333	6.23077	940.846	116.154	1	6.96	44.1
dev	9000436834	1	15	10	10	21	84	1	1	36.9	1	0	0	0	0	1	0	0	146	6	17	0	1	36.7	1	0	3.4	165	122	1	6.5	6.5	0.523077	63.8154	18.7692	1	17.6	11.528	170	131	1	4.7	4.7	2.45277	321.312	27.8723	1	4.96	35.3
dev	5001515	0	5	6	5	8	43	1	8	36.6	0	0	1	0	0	0	0	0	143	11	13	0	1	36.5	1	0	19.9	176	194	1	2.3	2.3	8.65217	1678.52	84.3478	1	15.1	11.6	164	157	1	2.3	2.3	5.04348	791.826	68.2609	1	7.27	44.3
dev	50116032	0	9	4	4	9	74	1	3	36.3	1	1	0	0	0	0	0	0	145	14	9	0	1	36.5	0	0	8.9	156	229	0.9	1.6	1.77778	5.5625	1273.81	143.125	1	10.4	4.6	120	204	1.1	1.2	1.09091	3.83333	782	170	1	8.54	42.6
dev	5015175	0	9	5	3	13	71	1	5.5	36.3	1	0	0	0	0	1	0	0	159	12	13	0	1	36.5	0	0	9.1	150	238	0.2	0.8	4	11.375	2707.25	297.5	2	9.2	8.3	142	213	0.1	0.8	8	10.375	2209.88	266.25	1	8.81	34.6
dev	50003166	0	9	6	1	12	77	1	3.5	36	1	0	1	0	1	1	0	0	147	13	14	0	1	36.5	0	0	3.7	143	116	0.3	0.8	2.66667	4.625	536.5	145	2	7.3	6.1	121	118	0.5	0.6	1.2	10.1667	1199.67	196.667	2	6.69	30.8
dev	6000711772	1	9	6	1	13	75	1	4	36	0	0	0	0	0	1	0	0	171	14	12	0	1	36.8	0	0	9.7	107	212	0.2	0.5	2.5	19.4	4112.8	424	2	10	8.4	101	237	0.6	1	1.66667	8.4	1990.8	237	2	7.23	25.2
dev	6010333096	0	8	5	6	11	64	1	2	36.7	1	0	1	0	0	1	0	0	122	12	8	0	1	36.4	0	0	5.07	132	278	0.65	1.47	2.26154	3.44898	958.816	189.116	1	13.22	10.8	125	243	1.08	1.31	1.21296	8.24427	2003.36	185.496	1	5.2	46.8
dev	50224782	1	9	6	1	14	77	1	2.5	36.5	1	0	0	0	0	1	0	0	152	13	15	1	1	37	0	0	9.5	134	222	0.6	0.6	1	15.8333	3515	370	2	15	12.915	140	207	0.7	1.4	2	9.225	1909.58	147.857	2	9.3	30
dev	6000187501	1	16	8	6	17	80	0	4.5	35.3	1	0	0	0	0	0	0	0	172	12	21	0	1	36.7	1	0	12.3	131	411	0.4	2.7	6.75	4.55556	1872.33	152.222	1	15.9	14.2	119	317	0.2	1.4	7	10.1429	3215.29	226.429	1	9.9	35.9
dev	50050243	1	16	9	7	26	82	0	3	36.7	0	1	0	1	1	1	0	0	136	5	35	0	1	36.7	1	0	4.5	126	219	0.5	2.2	4.4	2.04545	447.955	99.5455	2	6.6	10.3	124	208	1	1.5	1.5	6.86667	1428.27	138.667	2	11.23	33.5
dev	5019875	1	0	2	3	2	54	0	2	36.5	1	1	0	0	0	0	0	0	111	15	1	0	1	36.5	1	0	9.3	119	187	0.6	1.4	2.33333	6.64286	1242.21	133.571	2	16.2	13.6	150	265	1.1	1.5	1.36364	9.06667	2402.67	176.667	2	7.95	35.7
dev	9001468403	1	9	5	3	9	79	1	4	36.9	0	0	0	0	1	0	0	0	165	11	6	0	1	36.5	0	0	2.9946	143	155	0.5	2.6	5.2	1.15177	178.524	59.6154	0	9.4	6.486	133	129	0.4	0.9	2.25	7.20667	929.66	143.333	1	5.47	40.1
dev	1188830	0	4	5	2	9	49	0	10	36.9	0	0	0	0	0	0	0	0	180	11	11	0	1	36.5	1	1	5.3	153	238	0.3	2	6.66667	2.65	630.7	119	1	6.2	4	116	212	0.3	2	6.66667	2	424	106	1	18.66	37.1
dev	5006188	1	5	6	5	8	47	1	12	36.6	1	0	1	0	0	0	0	0	130	11	7	0	0	36.5	1	0	4.4	143	338	0.6	1	1.66667	4.4	1487.2	338	2	8.2	6	138	356	0.6	1	1.66667	6	2136	356	2	5.05	35.8
dev	6002623420	0	8	5	3	9	74	0	10	36.8	1	0	0	0	0	0	0	0	157	11	5	0	1	36.5	1	0	4.5079	134	231	0.3	1.3	4.33333	3.46762	801.019	177.692	1	7.6	5.8596	110	191	0.4	1.3	3.25	4.50738	860.91	146.923	1	10.53	47.6
dev	6000356610	0	8	4	6	7	64	1	3	36.1	1	0	1	0	1	0	0	0	183	11	9	0	1	36.8	0	1	7.8	163	394	0.7	2.5	3.57143	3.12	1229.28	157.6	2	9.7	7.3	150	425	0.6	1.7	2.83333	4.29412	1825	250	2	8.14	30.7
dev	593067	0	8	6	8	10	64	1	7	36.3	1	0	1	0	0	0	0	0	207	12	6	1	1	36.5	1	0	10.1	133	345	0.6	1.7	2.83333	5.94118	2049.71	202.941	2	9.6	6.7	126	275	0.6	1.7	2.83333	3.94118	1083.82	161.765	2	8.3	34.9
dev	6010247655	0	11	6	5	11	53	1	9.5	36.9	1	0	1	0	0	0	0	0	175	8	21	0	1	36.5	0	0	5.6	130	221	0.5	2.6	5.2	2.15385	476	85	1	8.6	5.8	127	199	0.6	2.1	3.5	2.7619	549.619	94.7619	2	5.56	35.3
dev	50190379	0	8	4	1	6	61	1	2	36.8	1	1	0	0	1	0	0	0	151	13	8	0	1	36.5	0	0	4.1	136	235	0.5	3.8	7.6	1.07895	253.553	61.8421	1	12.7	10.2743	127	243	0.5	1.9	3.8	5.40753	1314.03	127.895	2	17.31	35.9
dev	6000854889	0	1	1	3	3	56	1	24	36.5	1	1	1	0	0	0	0	0	184	14	2	0	1	37	0	0	13	168	191	0.4	3	7.5	4.33333	827.667	63.6667	1	10.2	6.9	150	171	0.6	2.7	4.5	2.55556	437	63.3333	1	10.81	33.5
dev	50228524	1	10	7	8	13	55	0	1	36.5	1	1	0	0	0	0	0	0	173	9	24	1	1	37.6	1	0	13.5	144	268	1.4	5.8	4.14286	2.32759	623.793	46.2069	1	16.9	13.9087	110	195	0.7	1	1.42857	13.9087	2712.2	195	1	13.2	43
dev	6010200415	1	14	8	6	15	69	1	5	36.5	1	0	1	0	0	0	0	0	170	7	25	0	1	36.8	1	0	6.1	110	269	0.1	0.6	6	10.1667	2734.83	448.333	1	6.3	5.3	90	249	0.3	0.7	2.33333	7.57143	1885.29	355.714	2	11.2	38.5
dev	1201710	1	8	6	3	10	67	1	6	36.9	1	0	1	0	0	0	0	0	191	11	12	0	1	36.5	1	0	9.6	166	245	0.5	0.7	1.4	13.7143	3360	350	2	7.2	5.9	145	219	0.5	0.7	1.4	8.42857	1845.86	312.857	2	5.37	34.3
dev	9000229499	0	9	4	3	9	70	1	3.5	36.8	0	0	0	0	0	0	0	0	171	11	6	0	1	36.4	0	0	2.7305	125	95	0.3	1.3	4.33333	2.10038	199.537	73.0769	1	4.5	3.9825	122	91	0.3	1.1	3.66667	3.62045	329.461	82.7273	1	6.4	43
dev	6010127667	0	5	4	2	8	58	1	5	36.5	0	0	1	0	0	0	0	0	133	12	12	0	1	37	0	0	5.4	157	207	0.4	1.8	4.5	3	621	115	0	7	3.4	135	193	0.5	2.9	5.8	1.17241	226.276	66.5517	0	6.44	40.1
dev	6002524432	0	13	8	6	19	75	1	2	36.5	1	0	0	0	0	1	0	0	132	5	16	0	1	36.5	0	0	4.7712	153	134	2.8	2.7	0.964286	1.76711	236.793	49.6296	2	9.8	4.7628	142	127	2.4	2.1	0.875	2.268	288.036	60.4762	2	3.6	32.3
dev	6000754094	0	4	1	1	8	62	1	3	37.3	1	0	1	0	0	0	0	0	181	15	4	1	1	37.3	0	1	6.6	156	256	0.5	1.2	2.4	5.5	1408	213.333	1	9.7	7.9	149	247	0.5	1.2	2.4	6.58333	1626.08	205.833	1	5.12	42.3
dev	6010057538	1	12	7	6	17	73	0	7	36.2	1	1	0	0	0	0	0	0	143	11	17	0	1	37	1	0	12.2	124	172	0.3	0.7	2.33333	17.4286	2997.71	245.714	2	17.5	16.4	109	174	0.7	0.5	0.714286	32.8	5707.2	348	2	20.3	33.5
dev	6001128692	1	15	10	7	19	83	1	5	36.9	1	1	1	0	0	1	0	0	152	7	19	0	1	37	1	0	8.1	152	105	0.5	0.9	1.8	9	945	116.667	2	8.7	7.7	148	99	0.5	0.4	0.8	19.25	1905.75	247.5	2	7.13	37.9
dev	50085466	1	15	8	4	18	81	1	5.5	37	0	0	0	1	0	1	0	0	112	10	17	0	1	36.5	0	0	5.5	150	245	0.8	1.9	2.375	2.89474	709.211	128.947	2	11.4	8.1	139	224	0.9	2.2	2.44444	3.68182	824.727	101.818	2	6.14	31.9
dev	6001499298	0	15	10	6	17	78	1	4	36.6	0	0	1	0	0	1	0	0	144	5	25	1	1	36.8	1	0	4.2	115	121	0.3	0.6	2	7	847	201.667	2	6.6	4.3	121	150	0.6	1.3	2.16667	3.30769	496.154	115.385	2	5.72	33.2
dev	6010085594	1	17	10	7	20	82	1	5	36.8	0	1	0	0	0	1	0	0	168	9	21	0	1	37	1	1	9.5	109	214	0.4	0.9	2.25	10.5556	2258.89	237.778	1	8.9	8.2	109	203	0.3	0.4	1.33333	20.5	4161.5	507.5	1	19.24	40.2
dev	6000314072	0	4	3	2	7	56	0	2	36.9	1	1	0	0	0	0	0	0	156	12	14	0	1	37	0	0	5.3	136	218	0.2	3	15	1.76667	385.133	72.6667	0	13.3	12.2	120	27	0.2	0.9	4.5	13.5556	366	30	0	9.59	44.8
dev	1183801	1	12	8	9	13	60	1	4.5	36.8	1	0	1	0	0	0	0	0	141	7	16	1	1	36.5	1	1	8.5	133	264	0.7	1.8	2.57143	4.72222	1246.67	146.667	1	12.9	10.4	126	279	0.7	1.8	2.57143	5.77778	1612	155	1	9.39	40.7
dev	1177822	1	5	4	2	8	57	1	5	36.5	1	0	1	0	0	0	0	0	161	12	13	1	1	36.5	0	1	7.4	135	213	0.3	1.6	5.33333	4.625	985.125	133.125	1	8.3	5.8	128	208	0.3	1.6	5.33333	3.625	754	130	1	6.67	37.65
dev	6010089550	1	1	1	3	7	50	1	6.5	36.3	1	1	0	0	0	0	0	0	167	15	4	0	0	37	0	0	11	137	227	0.2	0.9	4.5	12.2222	2774.44	252.222	1	8.1	5.6	137	237	0.5	1.8	3.6	3.11111	737.333	131.667	2	12.99	39
dev	6001507572	0	5	1	1	11	73	1	3.25	36.5	1	1	1	0	0	0	0	0	132	15	3	0	1	36.8	0	0	4.5	130	274	0.5	1.9	3.8	2.36842	648.947	144.211	1	12.9	9.2	132	273	0.7	1.9	2.71429	4.84211	1321.89	143.684	1	11	42.4
dev	50228204	1	7	5	1	7	68	0	2.5	36.5	0	0	0	0	0	0	0	0	154	14	6	0	1	36.5	1	0	2.7	126	135	0.3	1.8	6	1.5	202.5	75	1	7.9	5.7	115	148	0.4	1.1	2.75	5.18182	766.909	134.545	2	6.48	34.5
dev	1176191	1	9	7	9	15	76	1	31	37.4	1	0	0	0	1	0	0	0	152	7	15	0	1	36.5	1	0	10	118	285	0.9	1	1.11111	10	2850	285	2	10.2	8.4	111	239	0.9	1	1.11111	8.4	2007.6	239	2	8.8	37.65
dev	6001458228	1	13	10	3	16	78	1	7	36.5	0	0	0	0	0	1	0	0	135	10	17	1	1	37	1	0	3.6	106	100	0.2	0.7	3.5	5.14286	514.286	142.857	2	8.2	7.1	112	100	0.3	0.7	2.33333	10.1429	1014.29	142.857	2	6.31	31.7
dev	1163741	1	8	6	6	10	68	1	11.5	36.7	0	0	1	0	0	0	0	0	141	12	8	0	1	36.5	1	0	12	148	148	0.6	0.8	1.33333	15	2220	185	2	9.4	7.5	126	134	0.6	0.9	1.5	8.33333	1116.67	148.889	2	6.86	34.4
dev	598630	1	15	10	6	18	80	1	5	36.5	1	0	0	0	1	1	0	0	177	8	16	0	1	36.5	1	0	3.4	120	132	0.2	0.9	4.5	3.77778	498.667	146.667	0	5.5	4.8	107	110	0.2	0.5	2.5	9.6	1056	220	1	7.53	40.9
dev	9000576557	1	12	6	6	18	79	0	1.5	36.5	1	0	0	0	0	0	0	0	145	6	18	1	1	36.5	0	0	4.4895	150	154	0.5	2.2	4.4	2.04068	314.265	70	1	6.1	3.9284	122	147	0.6	1.6	2.66667	2.45525	360.922	91.875	1	5.53	43.8
dev	1168465	0	11	7	4	14	87	1	4	36.3	0	0	0	0	0	0	0	0	151	12	13	0	1	36.5	1	1	1.4	130	146	0.4	1.2	3	1.16667	170.333	121.667	2	3.6	2.1	120	159	0.4	1.2	3	1.75	278.25	132.5	2	6.81	38.4
dev	6001151218	0	11	6	4	19	84	1	4	36.5	0	0	1	0	0	1	0	0	133	11	15	0	1	36.8	0	1	2.1	114	145	0.4	1.9	4.75	1.10526	160.263	76.3158	1	6.3	4.9	106	134	0.5	0.8	1.6	6.125	820.75	167.5	2	5.95	36.2
dev	6010189422	0	14	6	7	22	86	0	5	36.9	1	0	0	0	0	0	0	0	157	7	18	0	1	36.5	0	0	10.1952	129	177	0.3	2.5	8.33333	4.07808	721.82	70.8	1	5.1	4.5747	97	148	0.2	0.4	2	11.4367	1692.64	370	2	12.05	38.9
dev	5034684	0	8	3	3	14	70	0	5	36.5	1	1	0	0	0	0	0	0	125	10	7	1	1	36.5	0	0	8.6	134	193	0.5	1.3	2.6	6.61538	1276.77	148.462	2	9.4	7.64964	124	200.8	0.6	3.39	5.65	2.25653	453.111	59.233	1	12.69	31.7
dev	50193265	1	5	4	1	8	76	1	5	37.5	1	0	0	0	0	0	0	0	145	13	4	0	1	36.5	1	0	3.35664	143	129	0.3	0.9	3	3.7296	481.118	143.333	2	6.4	5.5104	121	117	0.2	1.2	6	4.592	537.264	97.5	1	10.43	30
dev	6000528538	0	14	9	6	18	80	0	8	36.9	1	0	0	0	1	1	0	0	187	7	17	0	1	37	1	0	6.4	154	293	0.3	2.4	8	2.66667	781.333	122.083	0	9.8	8.1	126	254	0.3	1.3	4.33333	6.23077	1582.62	195.385	1	6.92	44
dev	5005586	1	10	7	7	15	82	0	6	36.7	0	0	0	0	0	1	0	0	135	8	10	0	1	36.5	1	0	9.1	155	249	0.5	1.1	2.2	8.27273	2059.91	226.364	1	13.5	12.1	134	250	0.5	1.1	2.2	11	2750	227.273	1	6.99	40.1
dev	1190400	0	5	4	2	8	47	1	2.5	36.6	0	0	1	0	0	0	0	0	131	11	14	1	1	36.5	0	0	4.8	153	223	0.4	2.9	7.25	1.65517	369.103	76.8966	1	11.7	9.8	136	201	0.4	2.9	7.25	3.37931	679.241	69.3103	1	7.81	38.6
dev	6010264962	0	8	6	6	15	70	0	4	37.4	1	1	0	0	0	1	0	0	165	9	11	0	1	36.8	1	0	4.4	115	157	0.6	4	6.66667	1.1	172.7	39.25	1	8.7	7.5	100	109	0.4	0.8	2	9.375	1021.88	136.25	2	8.25	35.7
dev	6010113729	1	16	9	7	18	83	0	3	36.1	0	0	0	0	1	1	0	0	150	4	36	1	1	36.8	1	0	8.9	128	256	0.2	0.8	4	11.125	2848	320	2	12.1	10.5	105	227	0.6	1	1.66667	10.5	2383.5	227	2	8.89	39.7
dev	50199671	0	8	7	5	16	53	0	3.19	36.5	1	0	0	0	0	0	0	0	178	7	17	1	1	36.5	1	0	4	140	268	0.6	3.3	5.5	1.21212	324.848	81.2121	1	11.4	10.1	105	176	0.2	0.8	4	12.625	2222	220	2	6.5	39.9
dev	50092915	1	15	8	6	21	73	1	1.48	36.8	1	0	0	0	0	0	0	0	181	8	27	1	0	36.5	1	0	5	111	220	0.3	2.9	9.66667	1.72414	379.31	75.8621	1	6	4.5	86	137	0.5	1	2	4.5	616.5	137	2	8.7	33.4
dev	623959	0	5	4	2	10	55	1	3	36	0	1	1	0	1	0	0	0	135	12	8	0	1	36.5	0	0	4.3	141	203	0.2	1.6	8	2.6875	545.562	126.875	1	8.5	5.4	131	180	0.3	2.7	9	2	360	66.6667	1	12.64	30.8
dev	50202466	1	8	5	1	7	78	0	7	36.5	1	0	0	0	0	1	0	0	140	14	8	0	1	36.9	0	0	3.8	164	292	0.2	1.6	8	2.375	693.5	182.5	0	5.4	4.2	137	240	0.3	0.8	2.66667	5.25	1260	300	1	8.07	40.5
dev	6001420235	1	8	6	3	9	67	1	4.5	36.8	0	0	0	0	0	0	0	0	115	10	13	0	1	36.8	1	1	3.7	179	137	0.3	1.3	4.33333	2.84615	389.923	105.385	2	7.4	5.5	148	130	0.4	1.5	3.75	3.66667	476.667	86.6667	2	5.62	38.9
dev	6010109287	0	11	6	3	13	67	0	6	36.3	0	0	0	0	0	1	0	0	148	10	20	1	1	37	0	0	5.8	130	176	0.2	1	5	5.8	1020.8	176	0	5.6	4.2	128	191	0.2	1.1	5.5	3.81818	729.273	173.636	0	8.08	42.4
dev	9001439013	1	9	4	3	13	72	1	4	36.6	0	0	1	1	0	0	0	0	135	10	8	0	0	36.5	0	0	5.9	154	250	0.4	2.4	6	2.45833	614.583	104.167	0	10.4	7.0824	122	218	0.8	2.5	3.125	2.83296	617.585	87.2	1	6.6	43.8
dev	6010178270	0	16	7	7	18	81	0	1	36.63	0	0	0	0	0	1	0	0	161	4	32	0	0	37	0	0	7.2	128	232	0.5	2.9	5.8	2.48276	576	80	0	8.8	7.1	97	159	0.5	1.2	2.4	5.91667	940.75	132.5	1	7.17	41.4
dev	5009732	0	0	3	2	6	48	0	13.5	36.7	0	0	0	0	0	1	1	0	93	12	1	0	1	36.5	1	0	6.1	103	368	0.6	1.8	3	3.38889	1247.11	204.444	2	10.9	8.9	91	368	0.4	1.4	3.5	6.35714	2339.43	262.857	2	5.2	39.3
dev	50234286	0	10	4	4	9	81	0	8	36.6	1	0	0	0	0	0	0	0	160	10	7	0	1	36.5	0	1	7.5	127	193	0.3	0.7	2.33333	10.7143	2067.86	275.714	2	7.7	6.6	120	200	0.3	0.8	2.66667	8.25	1650	250	2	9.28	38.4
dev	6010037680	1	15	9	3	15	78	1	8	36.3	1	0	0	0	0	0	0	0	180	11	36	0	1	37	1	0	6	125	181	0.4	0.7	1.75	8.57143	1551.43	258.571	2	9.7	8.3	126	189	0.5	0.9	1.8	9.22222	1743	210	2	8.2	33.9
dev	1177040	0	13	8	6	21	72	1	1.5	36.5	0	0	0	1	0	0	1	0	144	12	16	0	1	36.5	1	0	10.7	115	342	0.7	1.5	2.14286	7.13333	2439.6	228	2	12.4	11.3	128	323	0.7	1.5	2.14286	7.53333	2433.27	215.333	2	4.81	37.65
dev	50208963	1	14	7	6	21	73	0	3.5	36.6	1	1	0	0	1	0	0	0	142	8	35	0	0	36.6	1	0	6.7	138	271	0.2	1.1	5.5	6.09091	1650.64	246.364	1	12.8	11.7	106	174	0.8	1.6	2	7.3125	1272.38	108.75	2	7.1	33.4
dev	6000178720	1	9	7	3	14	79	1	9	36.8	1	0	0	0	0	0	0	0	145	11	11	0	1	37	1	0	3.6	164	244	0.5	1.9	3.8	1.89474	462.316	128.421	2	12	10.4	153	222	0.4	1.2	3	8.66667	1924	185	2	14.33	36.2
dev	272451	1	9	7	3	12	78	1	10	36.5	1	0	0	0	0	0	0	0	166	12	11	1	1	36.5	1	0	3.7	153	144	0.5	1.6	3.2	2.3125	333	90	2	6.7	5.6	141	124	0.5	1.6	3.2	3.5	434	77.5	2	6.05	33.2
dev	5019810	1	13	8	6	15	74	1	5	36.5	0	0	0	0	0	0	0	0	179	9	20	0	1	36.5	1	0	8.5	122	256	0.6	1.2	2	7.08333	1813.33	213.333	2	13	11.8	121	227	0.7	0.5	0.714286	23.6	5357.2	454	2	8.6	28.8
dev	6010209219	1	14	7	9	17	72	0	2	36.9	1	1	0	0	0	0	0	1	174	4	30	0	0	36.8	1	0	10.1	140	398	0.3	1.1	3.66667	9.18182	3654.36	361.818	2	16.6	10.9	128	319	0.3	0.9	3	12.1111	3863.44	354.444	2	17.95	36.3
dev	6000844775	0	9	5	3	13	77	1	24	36.6	1	0	1	0	0	0	0	0	152	12	7	0	1	37	0	0	5.9	103	127	0.4	0.9	2.25	6.55556	832.556	141.111	2	8.6	7.6	94	120	0.4	0.6	1.5	12.6667	1520	200	2	6.43	30.5
dev	6000890624	0	5	4	4	8	70	1	168	36.8	1	1	0	0	1	1	0	0	142	15	0	0	1	37	1	1	11.2	187	165	0.6	2.5	4.16667	4.48	739.2	66	1	10.8	8.2	173	155	0.5	2.1	4.2	3.90476	605.238	73.8095	1	10.98	47.2
dev	6010074990	0	7	3	3	9	65	0	10	36.6	0	0	0	0	0	0	0	0	152	11	8	1	1	36.5	0	0	6.1	102	346	0.3	0.9	3	6.77778	2345.11	384.444	2	7.2	5.3	97	307	0.5	1.3	2.6	4.07692	1251.62	236.154	2	6.84	34
dev	5005973	1	15	10	6	17	76	1	4	37.3	1	1	1	0	1	1	0	0	148	4	27	0	1	36.5	1	0	6.7	130	132	0.4	1.6	4	4.1875	552.75	82.5	2	9.9	7.7	112	110	0.4	1.6	4	4.8125	529.375	68.75	2	8.83	31.9
dev	627810	0	4	1	3	7	64	1	4.5	36.7	0	1	1	0	1	0	0	0	131	11	1	0	1	36.5	0	0	8.7	170	201	0.6	1.3	2.16667	6.69231	1345.15	154.615	2	9.2	7.1	153	189	0.6	1.3	2.16667	5.46154	1032.23	145.385	2	12.52	37.5
dev	6002776807	0	4	1	1	4	67	1	24	36.2	1	0	0	0	0	0	0	0	187	15	3	0	0	36.5	0	0	5.1332	149	200	0.7	2	2.85714	2.5666	513.32	100	1	12.6	9.7272	144	190	0.7	2	2.85714	4.8636	924.084	95	1	6.02	43.9
dev	50230486	1	14	7	9	23	74	0	2.9	36.8	1	0	0	0	0	0	0	0	170	5	30	1	0	36.3	1	0	9.8	118	313	0.6	1.1	1.83333	8.90909	2788.55	284.545	2	12.7	10.0838	99	252	1	1.6	1.6	6.30237	1588.2	157.5	2	10.96	36.1
dev	6001806702	0	6	2	2	13	88	0	72	36.8	0	0	0	0	0	1	0	0	156	15	3	0	1	37	0	0	3.1	120	153	0.3	1.4	4.66667	2.21429	338.786	109.286	1	5.3	3.8	117	125	0.3	1.1	3.66667	3.45455	431.818	113.636	2	6.91	32.8
dev	6010027088	1	14	8	3	18	70	0	5	36.9	1	1	0	0	0	1	0	0	168	11	36	1	1	37	1	0	9.9	132	181	0.2	0.7	3.5	14.1429	2559.86	258.571	2	9.6	8.2	124	196	0.4	0.9	2.25	9.11111	1785.78	217.778	2	11.47	37.7
dev	1063862	0	8	6	6	12	68	1	7.5	36.9	1	0	1	0	0	0	0	0	134	11	14	0	1	36.5	1	0	10.1	115	233	0.3	1	3.33333	10.1	2353.3	233	2	11.4	10.1	115	233	0.3	1	3.33333	10.1	2353.3	233	2	8.25	37.65
dev	6010013633	0	14	8	6	14	69	1	1.5	35.4	1	1	0	0	1	0	0	0	134	6	22	1	1	37	1	0	7.5	142	256	0.4	2.5	6.25	3	768	102.4	1	17.5	16	124	236	0.5	1	2	16	3776	236	2	17.63	38.6
dev	6000111593	0	14	7	6	15	73	0	8	37.7	0	0	0	0	1	0	0	0	153	6	22	0	1	36.5	1	0	5.6	136	202	0.6	0.5	0.833333	11.2	2262.4	404	2	7.9	6.9	125	175	0.3	0.7	2.33333	9.85714	1725	250	2	9.23	33.2
dev	6001166109	1	9	6	6	13	78	1	4.5	37.4	1	0	0	0	1	1	0	0	184	12	12	1	1	37.4	0	0	14.2	151	243	0.4	0.4	1	35.5	8626.5	607.5	1	11.1	9.4	132	242	0.5	1.2	2.4	7.83333	1895.67	201.667	1	8.42	43.7
dev	9001087921	1	16	9	7	24	85	0	3	36.7	1	0	0	0	1	1	1	1	143	4	26	0	1	36.7	1	0	6.832	90	199	0.5	0.9	1.8	7.59111	1510.63	221.111	2	8	7.024	90	211	0.4	0.6	1.5	11.7067	2470.11	351.667	2	8.7	35
dev	50182077	1	15	8	4	18	85	1	1.33	36.5	1	1	0	0	0	1	0	1	178	11	19	0	1	36.5	0	0	9.6	178	123	0.5	0.8	1.6	12	1476	153.75	2	5.2	4.4	164	115	0.4	0.5	1.25	8.8	1012	230	2	17.31	34.9
dev	6010133995	0	1	1	2	2	58	1	2	36.6	1	0	0	0	0	0	0	0	147	11	2	0	1	36.8	0	0	6.7	137	238	0.3	1.4	4.66667	4.78571	1139	170	1	7.1	5.7	119	220	0.3	1.1	3.66667	5.18182	1140	200	2	9.96	35.6
dev	5025837	1	16	9	9	18	87	0	4	36.9	1	0	0	0	1	1	0	0	212	7	28	0	1	36.5	1	0	6.8	125	152	0.1	0.9	9	7.55556	1148.44	168.889	1	7.2	6.5	115	127	0.2	0.5	2.5	13	1651	254	2	8.33	30.9
dev	6002460349	0	7	6	6	10	69	0	3.5	36.6	0	0	0	0	0	1	0	0	135	12	12	0	1	36.5	1	0	14	140	115	0.3	0.8	2.66667	17.5	2012.5	143.75	1	10.3	9.1979	112	110	0.6	0.7	1.16667	13.1399	1445.38	157.143	1	7.1	42.1
dev	6001301755	0	4	3	1	7	78	0	5	36.9	0	0	0	0	0	0	0	0	195	15	0	0	1	37	1	0	6.54	110	182	0.14	0.84	6	7.78571	1417	216.667	1	6.93	5.24	121	200	0.37	1.28	3.45946	4.09375	818.75	156.25	2	6.1	37.8
dev	50223447	0	5	4	2	3	50	1	8	36.5	1	0	1	0	0	0	0	0	163	12	14	0	1	36.8	0	0	7.3	146	179	0.6	1.4	2.33333	5.21429	933.357	127.857	1	12	9.7	147	192	0.7	1.5	2.14286	6.46667	1241.6	128	1	6.28	40.3
dev	1199894	1	5	6	5	11	53	1	7	36.3	0	0	1	0	0	0	0	0	132	10	15	0	1	36.5	1	1	9.7	149	233	0.5	1.1	2.2	8.81818	2054.64	211.818	2	14	12.2	144	245	0.5	1.1	2.2	11.0909	2717.27	222.727	2	6.01	36
dev	50193281	0	3	0	1	2	62	0	5.5	36.5	1	0	0	0	0	0	0	0	139	15	1	0	1	36.8	0	0	3.7	142	202	0.2	1.5	7.5	2.46667	498.267	134.667	0	3.9	6.8	136	198	0.3	1.6	5.33333	4.25	841.5	123.75	0	6.35	45.7
dev	6010166420	0	9	5	3	13	71	1	2.5	36.8	0	0	0	0	0	1	0	0	150	12	12	0	1	37	0	0	8.2	141	142	0.1	1	10	8.2	1164.4	142	0	7	4.4	134	123	0.4	1.9	4.75	2.31579	284.842	64.7368	0	8.21	42.5
dev	1195965	1	9	6	3	13	72	1	7	36.5	0	0	1	0	0	0	0	0	132	12	12	1	1	36.5	1	0	8.5	142	204	0.5	0.8	1.6	10.625	2167.5	255	2	14.8	13.5	134	204	0.5	0.8	1.6	16.875	3442.5	255	2	7.18	37.65
dev	6000300173	0	3	1	1	5	64	0	2.5	36.6	0	0	0	0	0	1	0	0	119	15	2	0	1	37	0	0	3.9	119	214	0.4	2.3	5.75	1.69565	362.87	93.0435	0	6.6	5.7	106	174	0.2	0.7	3.5	8.14286	1416.86	248.571	1	7.17	42.4
dev	5006891	1	14	8	9	13	62	1	4	37	1	0	1	0	0	0	0	0	134	4	29	1	0	36.5	1	0	22.1	145	184	1.2	1.2	1	18.4167	3388.67	153.333	2	25.7	12.4	131	184	0.8	1.2	1.5	10.3333	1901.33	153.333	2	8.43	32.7
dev	6010105206	0	8	6	5	11	54	0	17	36.6	1	0	0	0	0	1	0	0	134	10	20	0	1	37	0	0	13.7	107	173	0.4	0.5	1.25	27.4	4740.2	346	2	15.2	14	97	171	0.5	0.7	1.4	20	3420	244.286	2	5.85	35.5
dev	6000163446	0	10	5	4	15	84	0	4	36	1	0	0	0	0	1	0	0	129	12	12	0	1	37	0	0	6.9	118	183	0.3	0.9	3	7.66667	1403	203.333	2	7.1	6.4	121	172	0.1	0.6	6	10.6667	1834.67	286.667	1	6.84	35.8
dev	50181822	1	9	4	3	7	72	1	3.5	36.5	1	0	0	0	0	0	0	0	149	12	9	0	1	36.8	0	0	8.7	153	225	0.7	1.2	1.71429	7.25	1631.25	187.5	2	14	11.4	136	181	1.1	1.4	1.27273	8.14286	1473.86	129.286	2	5.23	39.1
dev	800854	0	11	5	6	12	64	0	6	36.5	0	0	0	0	0	0	0	0	176	7	19	0	1	36.5	0	0	3.7	133	292	0.4	2.7	6.75	1.37037	400.148	108.148	1	9.8	7.2	125	311	0.4	2.7	6.75	2.66667	829.333	115.185	1	4.8	37
dev	6000501592	0	5	4	8	6	45	1	19.5	36.2	1	0	1	0	0	0	0	0	170	9	12	0	0	36.8	0	1	13.2	156	362	0.5	1.3	2.6	10.1538	3675.69	278.462	2	8.5	6.9	131	339	0.3	1.2	4	5.75	1949.25	282.5	2	6.02	35.6
dev	6010236908	0	16	6	7	17	83	0	11	37	1	0	0	0	0	0	0	0	157	7	25	0	0	36.5	0	0	7.1	118	172	0.2	0.7	3.5	10.1429	1744.57	245.714	2	5.4	4.4	114	166	0.2	0.7	3.5	6.28571	1043.43	237.143	2	6.9	39.2
dev	1181796	1	8	5	3	12	70	0	4	36.3	0	1	0	0	0	0	0	0	127	12	14	0	0	37	1	0	8	150	173	0.4	1	2.5	8	1384	173	1	9	7.1	137	172	0.6	1.3	2.16667	5.46154	939.385	132.308	1	9.91	44.2
dev	928447	1	13	8	3	15	71	1	4.5	36.5	0	0	0	0	0	0	0	0	130	11	16	0	1	36.5	1	0	6.3	148	167	0.2	0.4	2	15.75	2630.25	417.5	2	10.1	8.9	142	178	0.6	0.6	1	14.8333	2640.33	296.667	2	7.36	30.5
dev	50189471	1	7	3	1	4	66	0	3.2	37	1	1	0	0	0	0	0	0	154	13	5	1	1	36.8	0	0	3.63	133	211	0.5	1.8	3.6	2.01667	425.517	117.222	1	5.4	3.28	126	196	0.4	1.6	4	2.05	401.8	122.5	1	9.2	41.7
dev	9000679394	0	8	4	3	4	68	1	1	36.5	1	0	0	0	1	0	0	0	134	10	9	1	1	36.5	0	0	3.2576	147	150	0.4	2.6	6.5	1.25292	187.938	57.6923	0	10.1	7.9285	143	144	0.5	1.6	3.2	4.95531	713.565	90	1	10	41.9
dev	6010028891	0	8	5	3	11	68	1	6	36.6	0	0	1	0	0	1	0	0	120	12	6	0	1	37	0	0	4.4	137	152	0.3	1.6	5.33333	2.75	418	95	1	5.7	4.7	123	157	0.2	0.7	3.5	6.71429	1054.14	224.286	2	6.22	38.9
dev	6010192561	1	9	9	2	11	53	1	2	36.6	0	0	0	0	0	1	0	0	135	10	19	1	1	36.8	1	0	2.5	130	118	0.4	1.4	3.5	1.78571	210.714	84.2857	1	5.3	4.2	123	121	0.3	0.8	2.66667	5.25	635.25	151.25	1	5.32	42.5
dev	6000873580	1	11	8	4	22	84	1	1	37	1	0	1	0	0	1	1	1	114	12	15	1	1	37	1	0	5.9	142	235	0.5	1.6	3.2	3.6875	866.562	146.875	2	10.4	9.2	135	213	0.5	0.7	1.4	13.1429	2799.43	304.286	2	7.49	33.1
dev	671058	0	9	6	3	15	79	1	3	36.7	1	1	0	0	0	1	0	0	126	12	7	0	1	36.5	0	0	3.8	129	205	0.3	1.3	4.33333	2.92308	599.231	157.692	2	5.1	3.4	123	194	0.3	1.3	4.33333	2.61538	507.385	149.231	2	12.74	36.7
dev	6001179630	0	5	4	5	8	50	1	7.5	36.8	1	0	1	0	1	0	0	0	137	12	11	1	1	37	0	0	6.3	161	275	0.8	1.6	2	3.9375	1082.81	171.875	2	10.1	7.6	164	257	0.5	1.9	3.8	4	1028	135.263	2	7.34	39.3
dev	50215851	0	4	1	6	3	64	1	6.4	36.5	1	1	1	0	0	0	0	0	155	12	2	0	1	36.7	0	0	6.5	147	291	0.4	1.5	3.75	4.33333	1261	194	2	9.1	6.5	127	294	0.6	1.9	3.16667	3.42105	1005.79	154.737	2	9.3	23.3
dev	6010110095	0	5	4	0	7	56	1	6	36.6	1	0	0	0	0	0	0	0	146	14	8	0	1	37	0	0	7.5	157	259	0.4	1.6	4	4.6875	1214.06	161.875	1	13.5	11.1	141	243	0.4	1.9	4.75	5.84211	1419.63	127.895	0	10.17	44.6
dev	6010097511	0	9	8	8	10	51	1	8	36.2	0	0	0	0	0	0	0	0	131	8	17	0	1	37	1	0	9.7	149	210	0.4	1.1	2.75	8.81818	1851.82	190.909	2	8.6	7.1	133	185	0.4	1.1	2.75	6.45455	1194.09	168.182	2	7.16	35.5
dev	50185739	1	13	8	3	14	65	0	3	36.9	1	0	0	0	0	1	1	0	138	10	28	0	1	36.9	1	0	4.4	141	107	0.2	0.5	2.5	8.8	941.6	214	1	9.8	8.5	101	136	1	1.1	1.1	7.72727	1050.91	123.636	1	7.9	48.2
dev	50215366	1	8	7	1	11	61	1	2	36.9	1	0	0	0	0	1	0	0	167	13	10	0	1	36.5	1	0	7.3	128	244	0.5	1.2	2.4	6.08333	1484.33	203.333	2	9.5	8.3	119	208	0.5	0.6	1.2	13.8333	2877.33	346.667	2	6.52	34.7
dev	9000155220	0	9	6	5	10	55	1	1.5	36.6	0	0	0	0	0	0	0	0	140	10	19	1	1	36.4	0	0	11.4351	149	218	0.5	2.1	4.2	5.44529	1187.07	103.81	1	9.5	6.6025	132	204	0.7	2.2	3.14286	3.00114	612.232	92.7273	1	4.89	44.7
dev	6010052696	0	4	3	2	7	53	0	5.5	36.6	1	0	0	0	0	0	0	0	194	12	11	0	1	37	0	0	4.4	125	252	0.2	1.1	5.5	4	1008	229.091	1	8.1	6.9	125	248	0.3	0.9	3	7.66667	1901.33	275.556	2	7.07	37.1
dev	6000811646	1	12	9	6	16	75	0	5	36	1	0	0	0	0	1	0	0	172	7	17	0	1	36.8	1	0	7	128	141	0.2	0.9	4.5	7.77778	1096.67	156.667	0	7.1	6.2	109	154	0.1	0.7	7	8.85714	1364	220	0	6.92	45.1
dev	6010290441	0	11	7	4	14	84	1	6	37.2	0	0	0	0	0	0	0	0	181	11	12	0	1	36.5	1	0	4.4	131	162	0.5	1.2	2.4	3.66667	594	135	2	7.1	5.2	133	163	0.5	1.4	2.8	3.71429	605.429	116.429	2	5.83	37
dev	6010291057	0	8	5	3	9	72	0	25	36.7	0	0	0	0	0	0	0	0	157	11	9	0	1	36.7	1	1	2.9	103	165	0.2	0.9	4.5	3.22222	531.667	183.333	1	4.6	3.5	115	184	0.2	0.9	4.5	3.88889	715.556	204.444	1	7	34.5
dev	5000652	0	8	3	3	11	73	0	5	36.5	1	1	0	0	1	0	0	0	179	12	9	0	1	36.5	0	0	8.4	139	216	0.4	1.4	3.5	6	1296	154.286	2	9.5	8.2	121	194	0.4	1.4	3.5	5.85714	1136.29	138.571	2	13.61	37.5
dev	50217140	1	9	4	1	12	71	1	5	36.8	1	0	0	0	1	0	0	0	158	14	10	0	1	36.5	0	0	3	147	196	0.3	1.4	4.66667	2.14286	420	140	1	7.3	5.2	129	205	0.5	1.1	2.2	4.72727	969.091	186.364	2	13.41	33.7
dev	5006178	1	8	7	5	10	59	0	12	36.8	1	0	0	0	0	0	0	0	163	7	18	1	1	36.5	1	0	6.3	128	240	0.7	3	4.28571	2.1	504	80	2	8.8	7.3	119	207	0.7	3	4.28571	2.43333	503.7	69	2	10.33	37.9
dev	6010074574	1	11	8	5	19	80	1	3	36.5	1	0	1	0	0	1	0	0	219	10	15	0	1	37	1	0	4.7	127	156	0.5	1.1	2.2	4.27273	666.545	141.818	2	6.1	4.5	116	132	0.4	1.2	3	3.75	495	110	2	7.61	31
dev	1175891	0	8	3	6	12	71	0	7	36.5	1	0	0	0	0	0	0	0	121	11	14	0	1	36.5	0	0	16.5	167	258	0.6	0.7	1.16667	23.5714	6081.43	368.571	2	13.8	12.3	146	237	0.6	0.7	1.16667	17.5714	4164.43	338.571	2	9.22	39.2
dev	6010223601	1	10	6	7	14	85	0	3.3	36.5	1	0	0	0	0	0	0	1	135	12	13	0	1	36.5	1	0	12.1	119	230	1.5	1.7	1.13333	7.11765	1637.06	135.294	2	14.3	11.8261	113	206	1.3	1.2	0.923077	9.85508	2030.15	171.667	2	7.64	38.2
dev	1190384	1	10	6	9	14	80	0	10	36.9	0	0	0	0	0	0	0	0	177	9	13	0	1	36.5	1	0	17.2	114	217	0.7	0.5	0.714286	34.4	7464.8	434	2	13.4	11.2	107	203	0.7	0.5	0.714286	22.4	4547.2	406	2	9.57	35
dev	6010204614	1	4	5	2	9	55	0	5.5	37.7	1	0	0	0	1	0	0	0	203	15	12	0	1	36.8	1	0	3.7016	146	205	0.4	1.3	3.25	2.84738	583.714	157.692	1	7.1	5.6942	124	213	0.4	1	2.5	5.6942	1212.86	213	1	17.25	44.3
dev	348042	1	7	6	5	10	67	0	7.5	36.5	1	1	0	0	0	1	0	0	229	11	6	0	1	36.5	1	0	8	123	128	0.3	1.3	4.33333	6.15385	787.692	98.4615	2	6.8	5.7	128	118	0.1	0.9	9	6.33333	747.333	131.111	1	8.65	32.8
dev	50205323	1	12	6	3	11	64	1	2	36.4	1	0	1	0	0	0	0	0	165	12	17	1	1	36.5	0	0	6.7	140	217	0.4	1.2	3	5.58333	1211.58	180.833	2	10.8	8.2	146	211	0.5	1.9	3.8	4.31579	910.632	111.053	2	7.59	36.2
dev	1179950	1	11	7	6	14	82	1	12.5	36.9	0	0	0	0	0	0	0	0	240	12	8	0	1	36.5	1	0	5.8	146	134	0.4	1.3	3.25	4.46154	597.846	103.077	2	8.5	7.1	127	123	0.4	1.3	3.25	5.46154	671.769	94.6154	2	9.28	36.5
dev	50199715	1	16	9	7	23	85	0	2	36.9	1	0	0	0	0	1	0	0	142	7	37	0	1	36.5	1	0	6.6	136	209	0.5	2	4	3.3	689.7	104.5	2	9.5	7.6	104	157	0.3	0.7	2.33333	10.8571	1704.57	224.286	2	7.46	35.9
dev	50110221	0	5	4	0	3	56	1	5	36.5	1	1	1	0	1	0	0	0	160	14	6	0	1	36.5	0	0	5.1	154	241	0.6	1.9	3.16667	2.68421	646.895	126.842	1	8.5	5.9	133	256	0.8	1.7	2.125	3.47059	888.471	150.588	1	10.07	46.4
dev	689097	1	17	10	7	18	83	1	4	36.9	1	0	0	0	0	1	0	0	120	6	37	0	1	36.5	1	0	2.9	124	114	0.3	0.8	2.66667	3.625	413.25	142.5	2	3.9	3	116	114	0.3	0.8	2.66667	3.75	427.5	142.5	2	7.35	35.4
dev	50217499	0	4	3	0	2	20	0	16	37.1	1	0	0	0	0	0	0	0	168	13	9	0	1	37.1	0	0	8.8	166	252	0.3	1.2	4	7.33333	1848	210	1	6.6	4.8	131	263	0.5	1.3	2.6	3.69231	971.077	202.308	1	5.5	42.2
dev	6000132764	0	4	3	2	7	53	0	7	36.5	0	0	0	0	0	0	0	0	138	11	11	0	1	38.8	0	0	3.2	115	50	0.2	0.7	3.5	4.57143	228.571	71.4286	2	4	3.3	101	55	0.2	3.3	16.5	1	55	16.6667	1	6.29	38.4
dev	6000177222	0	4	4	3	8	77	0	8	37.1	1	1	0	0	0	1	0	0	152	11	1	1	1	37	1	0	4.8	122	206	0.3	1.6	5.33333	3	618	128.75	0	5.4	3.6	116	192	0.3	1.5	5	2.4	460.8	128	0	7.13	41.3
dev	6010316794	1	8	4	3	11	68	1	3	36.2	0	1	0	0	0	0	0	0	145	11	12	0	1	37	0	0	5.86	143	245	0.45	2.92	6.48889	2.00685	491.678	83.9041	0	8.84	7.37	126	243	0.42	0.9	2.14286	8.18889	1989.9	270	1	15.3	45.8
dev	5006764	0	5	3	3	11	71	1	6.6	37.2	0	0	1	0	0	0	0	0	181	11	4	1	1	36.5	1	0	4.9	168	242	0.6	2.9	4.83333	1.68966	408.897	83.4483	1	12.8	11.1	140	245	0.6	2.9	4.83333	3.82759	937.759	84.4828	1	6.83	38.3
dev	6010038878	0	7	5	3	11	68	0	168	37	1	1	0	0	0	0	0	0	155	11	11	0	0	37	1	0	3.5	138	237	0.3	2.9	9.66667	1.2069	286.034	81.7241	0	9.4	6.6	124	226	0.4	2.3	5.75	2.86957	648.522	98.2609	0	12.29	43.8
dev	6000249183	0	11	6	4	18	83	1	2	36.5	0	0	0	0	1	1	1	0	145	12	8	0	1	37	0	0	5.82	87	197	0.6	3.23	5.38333	1.80186	354.966	60.9907	1	8.18	7.06	83	211	0.25	0.81	3.24	8.71605	1839.09	260.494	2	6.68	37.8
dev	6000690696	0	4	1	8	4	60	1	5	36.8	1	0	0	0	0	0	0	0	202	12	2	1	1	36.5	0	0	10	153	185	0.4	2.1	5.25	4.7619	880.952	88.0952	0	7.1	5.4	130	173	0.3	1.4	4.66667	3.85714	667.286	123.571	0	9.74	45.8
dev	5015388	0	15	10	4	18	87	1	8	35	1	0	0	0	0	1	0	0	109	11	19	0	1	36.5	1	0	6.3	108	152	0.3	0.5	1.66667	12.6	1915.2	304	2	9.4	7.64964	124	200.8	0.3	3.39	11.3	2.25653	453.111	59.233	1	7.71	37.65
dev	5005250	1	11	8	5	11	55	1	4	38	0	0	1	0	0	0	0	0	189	7	34	1	0	38	1	0	8.1	163	366	0.6	1.6	2.66667	5.0625	1852.88	228.75	2	11	9.4	143	316	0.6	1.6	2.66667	5.875	1856.5	197.5	2	5.86	34.6
dev	5011673	0	9	5	3	13	71	1	1.7	36.5	0	0	0	0	1	1	0	0	149	11	13	1	1	36.5	0	1	2.6	135	154	0.5	2.8	5.6	0.928571	143	55	1	10	8.8	123	132	0.4	0.8	2	11	1452	165	2	6.89	33.2
dev	50206082	0	4	1	1	2	66	1	8	36.7	1	0	0	1	0	0	0	0	162	13	3	0	1	36.7	0	0	4.4	141	173	0.4	1.4	3.5	3.14286	543.714	123.571	2	5.6	3.5	138	173	0.4	1.5	3.75	2.33333	403.667	115.333	2	8.37	34.6
dev	50233239	0	11	5	4	9	84	1	5.5	36.8	0	0	0	0	0	0	0	0	135	12	6	0	1	36.5	0	0	3	120	143	0.4	0.9	2.25	3.33333	476.667	158.889	1	5	3.7	105	111	0.6	0.7	1.16667	5.28571	586.714	158.571	1	6.07	40
dev	6002709737	0	5	3	6	11	77	1	13	36.5	1	0	0	0	0	1	0	0	125	3	2	0	1	36.8	0	0	4.308	109	226	0.4	1.3	3.25	3.31385	748.929	173.846	2	4.4	3.2208	88	187	0.4	1.1	2.75	2.928	547.536	170	2	7.29	28
dev	50192749	1	9	5	1	7	71	1	1.5	36.8	1	0	0	1	0	1	1	1	166	15	6	0	1	38.1	0	0	4.3	138	222	0.6	2.9	4.83333	1.48276	329.172	76.5517	1	12.9	9.8	140	223	0.8	2.1	2.625	4.66667	1040.67	106.19	2	6.48	34.4
dev	1173101	0	7	5	6	11	69	0	10	36.4	1	1	0	0	0	0	0	0	142	11	8	0	0	36.6	1	0	10.9	114	198	0.3	0.7	2.33333	15.5714	3083.14	282.857	2	12.2	10.9	112	197	0.3	0.7	2.33333	15.5714	3067.57	281.429	2	16.71	37.3
dev	6000907853	1	12	8	6	13	62	1	2	36.5	0	0	1	0	0	0	0	0	137	9	19	0	1	36.8	1	1	2	144	157	0.3	1.8	6	1.11111	174.444	87.2222	0	8.7	6.7	136	168	0.3	1.7	5.66667	3.94118	662.118	98.8235	0	5.47	41.5
dev	6001522536	0	8	3	3	10	73	0	1	36.45	0	0	0	0	0	0	0	0	172	12	12	0	1	37	0	1	3.2	148	151	0.8	3.9	4.875	0.820513	123.897	38.7179	0	6.9	2.8	137	163	0.6	3.4	5.66667	0.823529	134.235	47.9412	0	7.75	43
dev	1161352	0	8	4	3	14	75	0	7.5	36.6	1	1	0	0	0	0	0	0	152	12	13	1	1	36.5	0	0	7.2	106	201	0.2	0.8	4	9	1809	251.25	2	9.1	7.8	109	200	0.4	0.8	2	9.75	1950	250	2	15.53	35.1
dev	50196091	0	15	7	4	16	81	1	3.5	36.9	0	0	1	0	0	0	0	0	142	11	16	0	1	36.5	0	0	4.3	145	184	0.4	1.8	4.5	2.38889	439.556	102.222	1	6.7	8.8	133	181	0.7	0.8	1.14286	11	1991	226.25	2	6.74	34.4
dev	630999	1	12	8	6	12	69	1	7.5	36.7	0	0	0	0	0	0	0	0	142	10	17	0	0	36.5	1	0	12.5	128	192	0.5	1.2	2.4	10.4167	2000	160	2	10.1	8.6	119	153	0.7	0.8	1.14286	10.75	1644.75	191.25	2	6.2	34.7
dev	6010082301	0	7	3	6	9	68	0	6	36.8	0	0	0	0	0	0	0	0	129	12	8	1	1	37	0	0	9.4	128	253	0.6	1.2	2	7.83333	1981.83	210.833	1	12.6	11	111	226	0.4	1.2	3	9.16667	2071.67	188.333	1	8.95	45.7
dev	6010226691	1	11	7	7	17	81	1	6	36.9	1	0	0	0	0	0	0	0	188	7	13	0	1	36.5	1	0	3.3075	139	159	0.3	0.8	2.66667	4.13438	657.366	198.75	2	12.7	12.1539	114	155	0.5	1.4	2.8	8.68136	1345.61	110.714	2	6.41	30.5
dev	6000296157	1	17	9	7	16	85	1	5.5	37.2	1	0	1	0	1	0	0	0	144	5	23	0	0	37	1	0	7.1	143	227	0.7	1.6	2.28571	4.4375	1007.31	141.875	2	9.7	7.9	138	222	0.6	1	1.66667	7.9	1753.8	222	2	6.19	38.1
dev	6000124813	1	11	6	6	13	67	0	5	36.7	0	0	0	0	1	1	0	0	121	8	16	0	1	37	0	0	3.2	116	183	0.3	0.5	1.66667	6.4	1171.2	366	2	5.2	4.3	107	159	0.3	0.5	1.66667	8.6	1367.4	318	2	4.94	36.8
dev	6010297839	0	10	7	3	17	80	0	4	36.9	1	1	0	0	0	1	0	0	168	11	11	1	1	37	1	1	5.5	129	155	0.2	1.6	8	3.4375	532.812	96.875	0	8.1	7.2	110	125	0.1	0.8	8	9	1125	156.25	0	11.36	45
dev	9000118980	1	8	7	2	12	55	0	2	36.9	0	1	0	0	0	0	0	0	149	11	18	1	1	36.5	1	0	5.6158	123	220	0.6	2	3.33333	2.8079	617.738	110	2	8.2	5.9696	109	200	0.5	1.6	3.2	3.731	746.2	125	2	12.87	33.8
dev	9000649649	1	14	8	9	15	60	1	1	36.3	1	0	0	0	0	0	0	0	125	5	35	0	0	38	1	0	14.6	146	282	0.7	3.7	5.28571	3.94595	1112.76	76.2162	1	16.3	14.9471	122	238	0.5	0.8	1.6	18.6839	4446.76	297.5	2	7	39.5
dev	663920	0	4	5	2	9	54	0	34.5	36.6	1	0	0	0	0	0	0	0	158	12	5	0	0	36.5	1	0	6.8	132	291	0.4	1.3	3.25	5.23077	1522.15	223.846	2	7.1	4.3	107	247	0.4	1.3	3.25	3.30769	817	190	2	11.24	37.65
dev	6010174330	1	1	3	2	5	45	1	4	36	0	0	1	0	0	0	0	0	121	12	2	0	0	36.8	1	0	5.7	173	265	0.5	3.9	7.8	1.46154	387.308	67.9487	0	10.5	8.4	147	257	0.5	1.6	3.2	5.25	1349.25	160.625	1	18.58	47.1
dev	50220654	0	8	6	6	11	66	1	13	37.6	0	0	1	0	0	0	0	0	133	10	13	0	1	36.5	1	0	23	55	60	1.1	1.4	1.27273	16.4286	985.714	42.8571	2	29.2	22.5	84	40	1	0.9	0.9	25	1000	44.4444	2	7.01	24.4
dev	6000697011	1	7	4	2	9	84	1	10	36.6	1	1	0	0	0	0	0	0	120	15	1	0	1	37	1	0	5.6	83	266	0.4	0.9	2.25	6.22222	1655.11	295.556	2	5.5	4.5	63	181	0.3	0.7	2.33333	6.42857	1163.57	258.571	2	11.62	36.1
dev	6010197887	0	9	6	4	14	71	1	24	37	1	1	0	0	0	0	0	0	175	15	6	0	0	37.28	1	0	13.2	150	134	0.5	1.1	2.2	12	1608	121.818	1	10.4	7.9	120	121	0.6	1.7	2.83333	4.64706	562.294	71.1765	1	14.37	42.6
dev	6010204569	1	12	7	3	17	73	0	5.5	36.5	0	0	0	0	1	0	0	0	188	10	18	0	1	36.8	1	0	6.3	144	204	0.4	1.5	3.75	4.2	856.8	136	1	7.6	6.2	124	189	0.2	1.2	6	5.16667	976.5	157.5	0	17.27	46.3
dev	6001712305	1	5	5	5	8	18	1	3	36.6	0	0	0	0	0	1	0	0	116	11	11	1	1	37	0	0	15.9	144	212	1.6	2	1.25	7.95	1685.4	106	2	17.2	13.9	136	195	1.4	1.8	1.28571	7.72222	1505.83	108.333	2	6.1	29.6
dev	50093612	0	9	5	3	9	70	1	3.5	36.3	1	1	1	0	0	1	1	1	142	11	6	0	1	37.1	0	0	3.9284	153	179	0.5	1.7	3.4	2.31082	413.637	105.294	2	7.8	6.2088	136	164	0.5	0.6	1.2	10.348	1697.07	273.333	2	6.8	33.7
dev	6000426993	0	16	9	4	18	84	0	2	36.6	0	0	0	0	0	1	0	0	145	12	29	1	1	36.5	1	0	2.8	131	170	0.4	2	5	1.4	238	85	1	9.6	7.2	117	161	0.7	1.6	2.28571	4.5	724.5	100.625	2	5.62	39.9
dev	6002172235	1	11	8	7	18	87	1	2	36.5	1	0	0	0	0	1	0	0	169	5	10	0	1	36.8	1	0	3.0118	124	105	0.4	0.8	2	3.76475	395.299	131.25	2	8.4	7.3164	122	63	0.6	0.5	0.833333	14.6328	921.866	126	2	5.17	34.4
dev	1199616	1	12	8	6	15	78	0	4	36.7	1	0	0	0	0	0	0	0	146	8	18	0	1	36.7	1	0	3.3	141	212	0.4	1.6	4	2.0625	437.25	132.5	2	16.4	15	138	159	0.4	1.6	4	9.375	1490.62	99.375	2	5.04	37.8
dev	502247746	0	9	6	5	11	58	1	1.5	36.6	1	0	1	0	0	0	0	0	130	12	18	0	1	36.5	0	0	15	149	248	1.1	2	1.81818	7.5	1860	124	1	12.4	9.5	126	220	0.7	2.6	3.71429	3.65385	803.846	84.6154	1	13.18	44.5
dev	6010033521	0	12	8	6	13	60	1	24	36.6	1	0	1	0	0	0	0	0	168	12	16	0	1	37	1	0	12.1	141	249	0.6	1.1	1.83333	11	2739	226.364	2	7.8	6.2	123	244	0.3	1.2	4	5.16667	1260.67	203.333	2	6.03	39.9
dev	575634	0	3	0	3	7	63	0	2	36.8	1	0	0	0	0	0	0	0	137	12	4	0	1	36.5	0	0	2.9	140	197	0.4	3.7	9.25	0.783784	154.405	53.2432	1	7.4	5.5	128	203	0.4	3.7	9.25	1.48649	301.757	54.8649	1	6.26	37
dev	6001512531	0	4	1	4	10	76	0	2.5	36.6	1	0	0	0	0	0	0	0	153	13	4	1	0	36.6	0	0	10.7	135	243	0.3	2.1	7	5.09524	1238.14	115.714	0	6.4	4.1	119	222	0.3	1.9	6.33333	2.15789	479.053	116.842	0	8.35	41.1
dev	6010269179	0	5	6	2	10	47	1	6	36.9	0	0	0	0	0	0	0	0	157	10	15	0	1	37	1	0	5.6	173	248	0.4	3.2	8	1.75	434	77.5	0	11.2	9.9	154	209	0.3	0.9	3	11	2299	232.222	1	8.16	43.8
dev	6010207871	0	5	6	5	8	53	1	4	36.5	0	0	1	0	0	0	0	0	175	12	12	0	1	37	1	0	15.7	150	287	0.6	1.5	2.5	10.4667	3003.93	191.333	1	14.5	13	129	259	0.4	1.1	2.75	11.8182	3060.91	235.455	1	7.22	41.9
dev	50225026	0	5	4	2	2	48	1	3	36.8	1	0	0	0	0	0	0	0	158	11	8	0	1	36.5	0	0	6.4	168	234	1	2.1	2.1	3.04762	713.143	111.429	1	9.3	7	146	253	0.8	1.8	2.25	3.88889	983.889	140.556	1	5.62	44.5
dev	1160215	1	8	6	3	10	63	1	48	37	1	0	1	0	0	0	0	0	185	12	6	0	1	37	1	0	5.7	150	172	0.5	1.5	3	3.8	653.6	114.667	1	7.9	5.5	147	184	0.6	1.5	2.5	3.66667	674.667	122.667	1	6.35	44.8
dev	9000839840	0	4	3	2	4	54	0	3.5	36.6	1	0	0	0	0	0	0	0	184	12	6	0	1	36.5	0	0	4.1022	141	375	0.7	3.7	5.28571	1.1087	415.764	101.351	0	8.7	5.2983	131	330	0.6	2.7	4.5	1.96233	647.57	122.222	0	6.7	44.1
dev	6000849602	0	5	4	1	9	70	1	24	36.8	1	0	1	0	0	1	0	0	158	15	1	0	0	36.8	1	1	4.8	182	272	0.5	3.1	6.2	1.54839	421.161	87.7419	0	8.9	7.5	154	223	0.2	1.2	6	6.25	1393.75	185.833	0	6.16	43.3
dev	6001613151	1	14	8	6	19	72	0	3	36	1	0	0	0	1	1	1	0	185	6	21	0	1	37	1	0	5.6	169	206	0.3	1.5	5	3.73333	769.067	137.333	0	8.3	6.8	148	185	0.4	1.1	2.75	6.18182	1143.64	168.182	1	5.48	43.2
dev	6002690273	1	12	9	3	13	67	1	23	36.9	1	1	0	0	1	1	0	0	140	11	20	0	1	36.5	1	0	4.6728	136	190	0.5	2	4	2.3364	443.916	95	1	11.1	7.659	119	181	0.8	2.6	3.25	2.94577	533.184	69.6154	1	6.08	45
dev	6000091816	0	17	8	7	20	82	1	3	36.7	1	1	0	0	0	1	0	0	157	8	22	0	1	36.8	0	1	3.5	133	143	0.3	1.2	4	2.91667	417.083	119.167	2	5.9	5	131	124	0.2	0.7	3.5	7.14286	885.714	177.143	2	17.1	37.3
dev	9001422114	0	5	1	1	7	70	1	3	36.9	0	0	0	0	0	0	0	0	155	15	4	0	1	36.5	0	0	7.0889	135	291	6.7	14.7	2.19403	0.482238	140.331	19.7959	2	6.3	3.7863	126	291	0.6	1.3	2.16667	2.91254	847.549	223.846	2	5.5	35
dev	50196556	1	9	5	1	11	70	1	2	36.9	0	0	0	0	1	1	0	0	134	13	14	0	1	36.5	0	0	4.6	150	279	0.5	1.4	2.8	3.28571	916.714	199.286	2	5.8	8.2	133	262	0.8	2	2.5	4.1	1074.2	131	2	7.55	30.2
dev	50250105	0	10	5	5	13	53	0	1.7	36.5	0	0	0	0	0	0	0	0	129	6	28	0	1	36.5	0	0	6.5	129	247	0.4	1.3	3.25	5	1235	190	2	7.6	5.2516	137	255	0.5	1.8	3.6	2.91756	743.977	141.667	2	7.2	37.7
dev	50163454	0	8	4	3	9	76	0	2.5	36.9	1	1	0	0	0	0	0	0	180	12	9	1	1	36.9	0	1	4.8	114	172	0.6	2.5	4.16667	1.92	330.24	68.8	2	8.7	7.1079	114	172	0.5	1.1	2.2	6.46173	1111.42	156.364	2	14.6	32.3
dev	9001437622	0	7	4	6	16	66	0	5	36.6	1	0	0	0	0	1	1	0	180	8	14	1	1	36.5	0	0	5.8	128	233	0.6	1	1.66667	5.8	1351.4	233	1	9.7	7.7697	102	211	0.9	0.9	1	8.633	1821.56	234.444	1	6.8	42.5
dev	1025323	0	7	3	3	9	65	0	4	36.5	1	0	0	0	0	0	0	0	197	12	8	1	1	36.5	0	0	5.6	146	279	0.4	1.9	4.75	2.94737	822.316	146.842	1	7.4	5.2	128	249	0.4	1.7	4.25	3.05882	761.647	146.471	2	8.3	33.6
dev	1171751	0	4	3	2	9	56	0	6	36.6	1	1	0	0	0	0	0	0	189	11	8	1	1	36.5	0	1	6.3	135	230	0.4	2.3	5.75	2.73913	630	100	1	6.9	5.3	122	217	0.4	2.3	5.75	2.30435	500.043	94.3478	1	16.17	36.9
dev	9001365034	1	9	7	1	9	77	1	10	36.6	1	0	0	0	1	0	0	0	164	15	6	0	1	36.5	1	1	3.48	139	192	0.4	1.8	4.5	1.93333	371.2	106.667	0	8	6.216	129	194	0.3	0.7	2.33333	8.88	1722.72	277.143	1	5.9	42.3
dev	50185524	0	1	1	0	5	38	1	5	36.9	1	1	1	0	0	0	0	0	157	15	1	0	0	37.5	0	0	5.6	165	251	0.6	2.7	4.5	2.07407	520.593	92.963	1	13.3	10.2	138	206	0.8	2.2	2.75	4.63636	955.091	93.6364	2	12.37	39
dev	6010187885	0	4	5	2	7	55	0	72	36.7	0	0	0	0	0	0	0	0	194	12	11	1	1	37	1	0	3.9	141	166	0.3	1.4	4.66667	2.78571	462.429	118.571	0	5.9	4.4	131	162	0.3	1.1	3.66667	4	648	147.273	1	6.82	43.9
dev	6010229803	0	9	4	3	12	71	1	10	36.8	1	0	0	0	0	0	0	0	196	12	7	0	1	37	0	0	4.4	132	202	0.3	1.5	5	2.93333	592.533	134.667	1	6.6	4.8	124	250	0.5	1.2	2.4	4	1000	208.333	2	7.39	35.7
dev	640041	0	9	6	5	11	58	1	30	36.8	0	1	1	0	1	0	0	0	146	9	17	0	1	36.5	0	0	5.2	133	213	0.3	2	6.66667	2.6	553.8	106.5	1	7.6	5.2	131	206	0.3	2	6.66667	2.6	535.6	103	1	8.18	39.4
dev	50188534	0	16	8	6	26	80	0	3	37	1	0	0	0	1	0	0	0	180	5	28	0	0	37	1	0	5.5	150	233	0.5	2.2	4.4	2.5	582.5	105.909	1	9.5	9.9	126	186	0.7	1.5	2.14286	6.6	1227.6	124	1	6.76	42.5
dev	6010327547	0	4	0	1	5	71	0	72	36.7	0	0	0	0	0	0	0	0	171	15	2	0	1	37	0	0	2.8	142	193	0.28	3.04	10.8571	0.921053	177.763	63.4868	1	6.19	2.8	142	193	0.28	3.04	10.8571	0.921053	177.763	63.4868	1	5.89	39.8
dev	6010108549	1	10	6	4	14	89	0	11	36.5	0	0	0	0	0	0	0	0	153	10	11	0	0	36.8	1	0	7.5	145	310	0.6	2.5	4.16667	3	930	124	1	11.9	9.1	124	291	0.8	1.9	2.375	4.78947	1393.74	153.158	1	9.57	41.4
dev	9001455875	0	4	3	2	4	40	0	6	36.8	0	0	0	0	0	0	0	0	132	12	6	0	1	37.4	0	0	7.9	131	328	0.3	1.4	4.66667	5.64286	1850.86	234.286	0	7.4	5.4982	88	257	0.4	1.3	3.25	4.22938	1086.95	197.692	1	5.9	45.9
dev	50021269	1	14	8	3	16	78	0	22	36.5	1	1	0	0	1	0	0	0	148	10	21	0	1	36.9	1	0	4.41	116	202	0.3	1.5	5	2.94	593.88	134.667	0	8.8	7.0664	111	198	0.5	0.5	1	14.1328	2798.29	396	1	7.11	41.6
dev	6000902092	0	4	3	2	7	51	0	1.5	36.5	0	0	0	0	0	0	0	0	185	12	7	0	1	36.8	0	1	6.78	110	353	0.26	2.61	10.0385	2.5977	916.989	135.249	0	13.01	10.98	91	275	0.43	1.54	3.5814	7.12987	1960.71	178.571	1	10.1	49.3
dev	6000517140	1	14	8	6	13	79	0	72	36.9	1	0	0	0	1	0	0	0	168	8	21	0	0	36.7	1	0	4.2	136	264	0.4	2.4	6	1.75	462	110	1	8.5	6.5	133	222	0.5	1.4	2.8	4.64286	1030.71	158.571	2	6.45	38.3
dev	9000308825	1	8	7	3	13	79	0	4	36.9	0	0	0	0	1	1	0	0	148	12	12	0	1	37.1	1	1	4.1044	121	260	0.4	1.6	4	2.56525	666.965	162.5	2	9.7	8.051	91	233	0.5	0.8	1.6	10.0638	2344.85	291.25	2	7.2	38.2
dev	566675	1	16	9	7	18	83	0	2	36.3	1	0	0	0	0	1	0	0	198	6	26	1	0	36.5	1	0	6.4	150	154	0.2	2.2	11	2.90909	448	70	1	12.1	10.5	141	151	0.2	2.2	11	4.77273	720.682	68.6364	1	9.65	37.9
dev	1191199	0	8	6	3	9	64	1	10.5	36.8	1	0	0	0	0	0	0	0	198	11	8	0	1	36.5	1	0	5.7	152	288	0.3	1.7	5.66667	3.35294	965.647	169.412	1	10.7	9.2	143	281	0.3	1.7	5.66667	5.41176	1520.71	165.294	1	6	34.6
dev	6010150150	0	7	4	6	9	81	1	10	36.3	0	0	0	0	0	0	0	0	230	12	0	0	1	37	1	0	2.3	129	184	0.4	1.2	3	1.91667	352.667	153.333	2	4.9	3.2	128	197	0.4	1.2	3	2.66667	525.333	164.167	2	10.68	39.9
dev	50197218	1	4	3	1	9	73	0	7	36.7	1	0	0	0	0	1	0	0	143	14	0	0	1	36.7	1	0	2.898	145	213	0.4	2.2	5.5	1.31727	280.579	96.8182	1	4.9	3.7387	112	183	0.3	0.7	2.33333	5.341	977.403	261.429	2	8.56	33
dev	6001155624	0	8	5	3	10	71	0	24	36.8	1	1	0	0	1	0	0	0	159	12	14	0	1	36.8	1	0	3.8	113	315	0.4	2.2	5.5	1.72727	544.091	143.182	1	6.9	5.3	107	256	0.3	1.2	4	4.41667	1130.67	213.333	2	6.79	34.2
dev	1150140	1	14	8	7	17	81	0	5	36.9	0	0	0	0	1	0	0	0	200	8	17	1	1	36.5	1	0	8.8	104	273	0.3	0.4	1.33333	22	6006	682.5	2	9.5	8.3	102	280	0.3	0.4	1.33333	20.75	5810	700	2	7	36.4
dev	643605	1	14	9	6	16	66	1	6	36.2	0	0	0	0	1	1	1	0	146	7	40	1	0	37	1	1	6.8	126	132	0.9	1.1	1.22222	6.18182	816	120	2	6.9	5.8	124	119	0.9	1.1	1.22222	5.27273	627.455	108.182	2	5.99	36.3
dev	701395	0	13	6	6	16	72	1	4	36.5	1	0	1	0	0	0	0	0	156	9	16	1	1	36.5	0	0	8.9	125	174	0.5	1.1	2.2	8.09091	1407.82	158.182	2	10	8.3	126	178	0.5	1.1	2.2	7.54545	1343.09	161.818	2	5.9	37.65
dev	5008297	0	11	7	6	16	80	1	1.5	36.6	0	0	0	0	0	0	0	0	116	9	12	0	1	36.5	1	0	6	164	251	0.8	1.3	1.625	4.61538	1158.46	193.077	2	9.6	8.5	129	221	0.8	1.3	1.625	6.53846	1445	170	2	19.81	38.4
dev	6001364233	0	4	2	3	12	72	0	24	36.7	1	1	0	0	0	0	0	0	156	12	3	0	1	37	1	0	3	112	215	0.3	1.9	6.33333	1.57895	339.474	113.158	1	7.5	4.7	121	218	0.4	2.3	5.75	2.04348	445.478	94.7826	1	11.99	36.4
dev	5001403	0	12	7	1	15	72	0	11	36.9	0	0	0	0	0	0	0	0	155	13	17	0	1	36.5	1	0	5.9	147	164	0.3	0.7	2.33333	8.42857	1382.29	234.286	2	9.6	8.5	126	156	0.3	0.7	2.33333	12.1429	1894.29	222.857	2	6.6	31.9
dev	883707	1	13	6	3	15	74	1	240	37.9	1	0	0	0	0	0	0	0	127	11	19	0	1	35.8	0	0	6.3	91	174	0.6	0.9	1.5	7	1218	193.333	2	7.2	5.6	80	188	0.6	0.9	1.5	6.22222	1169.78	208.889	2	10.11	33
dev	6000607019	0	8	4	3	11	69	1	12	36.5	1	0	1	0	0	0	0	0	175	11	15	0	1	36.8	0	0	3.7	146	193	0.3	1.7	5.66667	2.17647	420.059	113.529	1	9.1	6.9	144	188	0.6	1.5	2.5	4.6	864.8	125.333	2	5.53	35.3
dev	50205654	0	5	4	0	5	31	1	5	36.9	0	0	0	0	0	0	0	0	140	13	10	0	1	36.9	0	0	4.2	155	270	0.3	2	6.66667	2.1	567	135	1	9.3	6.4356	135	254	0.5	2.2	4.4	2.92527	743.019	115.455	2	5.8	37.1
dev	9001469276	1	14	8	4	17	86	0	24	36.9	0	0	0	0	0	0	0	0	163	11	17	0	0	36.2	1	0	8.8917	117	182	4.9	11.6	2.36735	0.766526	139.508	15.6897	2	8.4	6.132	108	188	0.5	1.2	2.4	5.11	960.68	156.667	2	6.1	32.6
dev	50194901	0	12	6	6	19	69	1	2	36.8	0	0	1	0	1	0	1	1	101	6	18	0	1	36.5	0	0	4.4	129	223	0.7	2.4	3.42857	1.83333	408.833	92.9167	2	5.9	6.4	118	213	0.4	0.8	2	8	1704	266.25	2	8.13	35.8
dev	6000742224	0	5	4	4	3	18	1	6	36.5	1	0	1	0	0	0	0	0	208	10	9	0	1	36.6	0	0	4.7	158	239	0.4	1.6	4	2.9375	702.062	149.375	1	7.1	5.6	145	231	0.3	1.1	3.66667	5.09091	1176	210	1	5.24	46.2
dev	6010018816	1	10	4	3	17	80	0	7.5	36.6	1	0	0	0	0	0	0	0	171	11	15	1	1	37.1	0	1	5.2	121	133	0.7	1.1	1.57143	4.72727	628.727	120.909	2	7.8	6	119	139	0.4	1.3	3.25	4.61538	641.538	106.923	2	6.67	28.7
dev	6000095958	1	10	7	4	15	82	0	6	36.9	1	0	0	0	0	1	0	0	136	11	11	0	0	36.8	1	1	6.7	125	330	0.4	1.3	3.25	5.15385	1700.77	253.846	2	9.6	8.2	115	287	0.4	1	2.5	8.2	2353.4	287	2	6.33	33.6
dev	6010014231	0	9	6	2	13	49	1	6	36.5	1	0	1	0	0	0	0	0	158	11	18	0	1	36.4	0	0	6.2	134	200	0.5	2.2	4.4	2.81818	563.636	90.9091	1	9.7	8.3	141	233	0.2	1.3	6.5	6.38462	1487.62	179.231	0	8.25	42.6
dev	6010088512	1	10	7	5	10	59	0	9	36.7	1	1	0	0	0	0	0	0	167	9	23	0	0	37	1	0	8.4	123	238	0.3	0.9	3	9.33333	2221.33	264.444	1	9	7.8	105	218	0.5	0.7	1.4	11.1429	2429.14	311.429	1	9.95	40.9
dev	6010294280	1	11	7	6	12	60	0	3.5	36.5	0	0	0	0	0	0	0	0	180	7	18	0	1	37	1	1	8	118	137	0.2	0.6	3	13.3333	1826.67	228.333	2	7.6	6.4	112	139	0.3	0.9	3	7.11111	988.444	154.444	2	7.29	34.9
dev	717990	0	1	1	2	6	50	1	4	36.4	0	0	1	0	0	0	0	0	111	11	3	0	1	36.5	0	0	4.9	169	185	0.4	2.1	5.25	2.33333	431.667	88.0952	0	6.7	4.7	152	169	0.4	2.1	5.25	2.2381	378.238	80.4762	0	5.98	41.5
dev	6010192127	1	15	10	2	19	84	1	5	35.9	0	0	1	0	0	1	0	0	165	13	20	1	1	36.5	1	0	8.1	114	155	0.6	1.4	2.33333	5.78571	896.786	110.714	2	13.1	11.4	104	143	0.7	1	1.42857	11.4	1630.2	143	2	7.16	35.1
dev	50213478	0	4	1	1	2	69	1	24	36.5	0	0	0	0	1	0	0	0	162	15	0	0	1	36.6	0	0	3.438	131	193	0.3	0.7	2.33333	4.91143	947.906	275.714	2	3.6	2.5	122	173	0.2	0.4	2	6.25	1081.25	432.5	2	6.96	39.7
dev	50221195	0	5	6	2	13	40	1	1.2	36.5	0	0	0	0	0	0	0	0	144	10	15	0	1	37.3	1	0	3.92	140	191	0.5	2.1	4.2	1.86667	356.533	90.9524	1	8.1	6.6096	137	192	0.2	0.9	4.5	7.344	1410.05	213.333	0	6.5	44.5
dev	9001390766	1	9	4	1	9	71	1	600	35.8	0	1	0	0	0	0	0	0	137	13	8	0	1	36	0	0	7.6	151	213	0.6	0.6	1	12.6667	2698	355	1	17.7	8	150	239	0.6	3.3	5.5	2.42424	579.394	72.4242	0	8.8	41.5
dev	1163896	0	8	6	3	6	68	1	480	36.6	0	1	0	0	0	0	0	0	136	12	9	0	0	36.5	1	0	7.6	119	159	0.6	0.7	1.16667	10.8571	1726.29	227.143	2	9.1	7.7	118	169	0.7	0.6	0.857143	12.8333	2168.83	281.667	2	4.97	32.1
dev	50088517	1	9	4	3	11	71	1	3	36.8	1	0	1	0	1	0	0	0	121	12	8	0	1	36.8	0	0	3.3	125	258	0.3	1.8	6	1.83333	473	143.333	1	7.1	5.8	105	240	0.4	1.2	3	4.83333	1160	200	2	7.24	32.7
dev	9001492210	1	4	5	5	7	52	0	13.5	38.9	0	0	0	0	0	0	0	0	114	12	12	0	1	36.3	1	0	25	94	127	1.8	1.3	0.722222	19.2308	2442.31	97.6923	2	30.2	25.6	80	104	1.7	2.3	1.35294	11.1304	1157.57	45.2174	2	4.32	31.7
dev	6002421918	1	10	7	4	15	88	0	13	36.9	0	0	0	0	0	1	1	0	196	12	9	0	1	36.2	1	0	4.9335	102	224	0.3	1.7	5.66667	2.90206	650.061	131.765	1	5.9	4.8321	76	188	0.3	0.7	2.33333	6.903	1297.76	268.571	2	5.47	31.2
dev	50250460	0	9	6	5	13	42	1	2	36.5	0	0	0	0	0	0	0	0	132	7	16	1	1	36.5	0	0	7	127	279	0.5	1.6	3.2	4.375	1220.62	174.375	2	8.2	6.068	125	274	0.6	1.5	2.5	4.04533	1108.42	182.667	2	7.4	36.2
dev	5021394	0	8	4	3	9	60	1	4.5	36	0	0	0	0	0	0	0	0	110	12	11	1	1	36.5	0	0	6.3	133	231	0.2	0.8	4	7.875	1819.12	288.75	2	9	6.8	128	234	0.6	1.5	2.5	4.53333	1060.8	156	2	6.58	32.1
dev	626377	1	11	8	4	15	85	1	4.5	36.8	0	0	0	0	0	1	0	0	128	11	14	0	1	36.5	1	0	3.3	114	145	0.4	0.6	1.5	5.5	797.5	241.667	2	3.9	3.2	102	131	0.4	0.6	1.5	5.33333	698.667	218.333	2	5.27	28.1
dev	6010058920	1	8	6	3	14	75	0	24	36.6	1	1	0	0	1	0	0	0	152	10	13	0	1	37	1	1	9.5	114	132	0.6	0.8	1.33333	11.875	1567.5	165	2	9.2	7.7	101	120	0.6	0.9	1.5	8.55556	1026.67	133.333	2	16.54	36
dev	9001456923	1	12	8	3	16	74	0	22	36.3	1	0	0	0	0	1	0	0	163	12	16	1	1	36.5	1	0	4.9408	137	148	0.5	1	2	4.9408	731.238	148	1	6.1	4.8556	118	131	0.4	0.8	2	6.0695	795.105	163.75	1	8	41
dev	50220359	0	9	4	1	8	72	1	5	36.6	0	0	1	0	0	0	0	0	176	14	9	1	1	36.8	0	0	4.4	133	160	0.4	2	5	2.2	352	80	1	8.2	6.3	119	152	0.6	1.2	2	5.25	798	126.667	2	11.74	35.6
dev	958307	1	9	8	5	10	57	1	4	36.8	1	0	0	0	0	0	0	0	181	7	17	1	1	36.5	1	0	8.6	144	154	0.4	0.5	1.25	17.2	2648.8	308	1	12.7	11.7	134	162	0.4	0.5	1.25	23.4	3790.8	324	1	6.19	48.7
dev	960993	0	8	4	3	9	68	1	24	36.9	1	0	0	0	0	0	0	0	176	12	8	0	1	36.5	0	0	5.8	133	222	0.3	1.1	3.66667	5.27273	1170.55	201.818	2	6.4	5.3	123	208	0.2	0.9	4.5	5.88889	1224.89	231.111	1	7.03	36.1
dev	6010071427	0	8	7	3	13	76	0	96	36.2	0	0	0	0	0	1	0	0	154	12	8	0	1	37	1	0	5.2	140	197	0.3	0.5	1.66667	10.4	2048.8	394	1	4.9	3.9	123	202	0.3	0.6	2	6.5	1313	336.667	1	7.75	40.2
dev	1037344	0	4	3	2	7	57	0	7	36.4	0	0	0	0	0	0	0	0	119	12	13	0	1	36.5	0	0	5.9	149	324	0.4	2.7	6.75	2.18519	708	120	1	17.7	14.9	122	275	0.4	2.7	6.75	5.51852	1517.59	101.852	1	6.59	31.8
dev	6010236949	0	1	3	2	6	58	1	10	37.5	1	0	1	0	0	0	0	0	143	11	3	0	1	36.8	1	0	8.2	139	143	0.1	0.4	4	20.5	2931.5	357.5	2	11.1	10.5	141	127	0.1	0.3	3	35	4445	423.333	2	9.37	35.5
dev	50156241	1	6	1	2	12	82	0	180	37.4	1	0	0	0	1	0	0	0	171	13	2	0	1	37.4	0	0	3.9	107	208	0.3	0.8	2.66667	4.875	1014	260	2	9.4	7.64964	124	200.8	0.3	3.39	11.3	2.25653	453.111	59.233	1	5.34	32.2
dev	816817	0	8	3	3	12	72	0	4.5	36.5	1	0	0	0	0	0	0	0	123	10	10	0	1	36.5	0	0	4.3	145	187	0.3	1.8	6	2.38889	446.722	103.889	0	6.5	5.1	123	164	0.3	1.8	6	2.83333	464.667	91.1111	0	6.93	41.2
dev	50217300	1	9	5	1	13	75	1	14	36.5	1	0	0	0	1	0	0	0	167	13	10	0	1	36.5	0	0	2.5	132	324	0.4	1.9	4.75	1.31579	426.316	170.526	1	10.4	8	129	345	0.7	1.6	2.28571	5	1725	215.625	2	5.04	33.9
dev	6001729180	0	11	5	3	12	68	0	3	36.3	1	0	0	0	0	0	0	0	148	10	18	0	1	36.8	0	0	8.5	143	310	0.5	1.7	3.4	5	1550	182.353	1	10.9	8.6	120	291	0.3	1.9	6.33333	4.52632	1317.16	153.158	0	7.63	42.5
dev	6000952686	0	1	1	0	2	36	1	5	36.7	0	1	0	0	1	0	0	0	132	15	1	0	0	37	0	0	7.4	162	216	0.5	1.9	3.8	3.89474	841.263	113.684	1	7.7	4.8	150	202	0.5	1.9	3.8	2.52632	510.316	106.316	1	7.43	48.7
dev	6001489999	0	4	3	2	4	57	0	7	37.3	1	0	0	0	0	0	0	0	134	11	9	0	1	37	0	0	5.2	124	316	0.4	2.3	5.75	2.26087	714.435	137.391	0	7.9	5.8	105	314	0.4	1.7	4.25	3.41176	1071.29	184.706	1	7.4	42.2
dev	1175263	0	7	3	3	9	63	0	10	36	1	0	0	0	0	0	0	0	164	12	13	0	1	36.5	0	0	4.6	133	211	0.2	1.8	9	2.55556	539.222	117.222	1	7	5.3	126	217	0.2	1.8	9	2.94444	638.944	120.556	1	9.06	38.2
dev	50198463	1	12	9	6	19	64	1	3.32	36.5	0	0	0	0	0	1	0	0	129	8	17	1	1	36.5	1	1	7.9	124	144	0.4	1	2.5	7.9	1137.6	144	2	11.3	9.6	117	104	0.8	0.6	0.75	16	1664	173.333	2	6.8	35.1
dev	50157645	0	9	4	4	14	70	1	6	36.5	1	0	0	0	0	0	0	0	144	13	10	0	0	36.5	0	0	11.6	89	240	0.4	1	2.5	11.6	2784	240	2	9.4	7.5576	77	293	0.6	1.2	2	6.298	1845.31	244.167	2	14.36	30.5
dev	5017094	0	13	8	3	16	75	1	4.5	36.5	1	1	0	0	1	1	0	0	151	11	16	0	1	36.5	0	0	4.9	141	301	0.5	0.9	1.8	5.44444	1638.78	334.444	2	5.2	4.2	129	293	0.4	0.6	1.5	7	2051	488.333	2	10.63	31.4
dev	6001316331	1	13	9	6	19	72	1	2	37	0	0	0	0	0	1	0	0	165	6	18	0	1	36.5	1	0	7.974	140	146	0.5	0.8	1.6	9.9675	1455.26	182.5	1	11.8	10.4784	117	100	0.9	0.7	0.777778	14.9691	1496.91	142.857	1	8.31	40.8
dev	9001474882	0	8	7	5	10	51	0	10	36.6	1	0	0	0	0	0	0	0	160	11	16	0	1	36.5	1	0	9.6502	134	206	0.5	1.2	2.4	8.04183	1656.62	171.667	1	8.2	6.8224	117	181	0.5	1.4	2.8	4.87314	882.039	129.286	1	8.54	48.6
dev	6010200959	0	8	4	1	9	64	1	1	37	0	1	0	0	0	0	0	0	121	14	10	1	1	36.4	0	0	5.0646	159	156	0.3	1.5	5	3.3764	526.718	104	0	10.6	9.222	135	133	0.5	1.4	2.8	6.58714	876.09	95	1	8.22	43.4
dev	610595	0	11	8	8	12	48	1	7	36.3	1	1	0	0	0	0	0	0	147	7	30	0	1	36.5	1	0	14.2	170	182	0.3	1.2	4	11.8333	2153.67	151.667	2	11.5	9.9	156	169	0.3	1.2	4	8.25	1394.25	140.833	2	18.07	37.6
dev	6010145841	1	9	7	6	12	79	1	4.5	36.8	1	0	0	0	1	0	0	0	176	9	12	1	1	37	1	0	6.4	120	149	0.4	0.8	2	8	1192	186.25	2	8.7	7.5	120	150	0.4	0.7	1.75	10.7143	1607.14	214.286	2	6.56	37
dev	1177667	0	15	9	4	19	83	1	5	37.2	0	1	0	0	1	0	0	0	158	12	16	1	1	36.5	1	0	7.5	123	169	0.5	1.4	2.8	5.35714	905.357	120.714	2	9.4	7.5	123	169	0.5	1.4	2.8	5.35714	905.357	120.714	2	16.57	37.65
dev	1194765	0	7	5	3	9	69	0	6	36.4	0	1	0	0	0	0	0	0	110	11	12	0	1	36.5	1	0	8.2	132	201	0.3	1.4	4.66667	5.85714	1177.29	143.571	1	10.2	7.5	120	183	0.3	1.4	4.66667	5.35714	980.357	130.714	1	8.27	30.1
dev	50050417	1	15	6	3	13	71	1	7	36.8	1	0	0	0	0	0	0	0	138	10	24	0	1	36.9	0	0	6.6	131	217	0.3	1.1	3.66667	6	1302	197.273	1	8.3	7.0467	117	201	0.3	1.1	3.66667	6.40609	1287.62	182.727	1	7.7	42.8
dev	6010044948	1	8	6	5	10	68	1	4.5	36.5	1	0	1	0	0	0	0	0	210	12	13	1	1	37	1	0	5.8	147	123	0.7	1.5	2.14286	3.86667	475.6	82	1	9	7.3	134	103	0.5	1.2	2.4	6.08333	626.583	85.8333	1	5.91	48.3
dev	9001410593	1	5	4	3	8	41	1	1	36.4	1	0	1	0	0	0	0	0	144	14	12	1	1	36.2	0	0	7	156	198	0.8	5	6.25	1.4	277.2	39.6	0	12.9	9.6363	127	187	1.1	2.2	2	4.38014	819.086	85	1	7.68	44.9
dev	6010129554	0	8	4	3	9	79	0	4	37	1	0	0	0	0	0	0	0	156	11	9	0	1	37	0	0	1.5	127	142	0.3	0.9	3	1.66667	236.667	157.778	2	5.7	3.5	105	138	0.6	1.5	2.5	2.33333	322	92	2	6.73	31.7
dev	9001423762	0	5	4	3	4	56	1	9	36.3	1	0	0	0	0	0	0	0	190	13	6	0	1	36.4	0	0	7.7	154	206	0.9	2.5	2.77778	3.08	634.48	82.4	1	11.7	8.7399	134	186	0.8	2	2.5	4.36995	812.811	93	1	6.3	45.8
dev	1157764	0	5	4	5	7	54	1	7	36.68	0	0	0	0	0	0	0	0	141	10	14	0	1	36.5	0	0	10.1	135	202	0.4	1.5	3.75	6.73333	1360.13	134.667	2	7.7	7.1	155	191	0.1	1	10	7.1	1356.1	191	1	8.31	37.4
dev	50203972	1	8	7	5	16	54	0	1.5	36.3	1	1	0	0	0	0	0	0	178	7	17	0	1	36.8	1	0	7.7	154	200	0.2	0.9	4.5	8.55556	1711.11	222.222	1	7.6	5.9	117	186	0.4	1.4	3.5	4.21429	783.857	132.857	2	15.1	35.2
dev	6010125605	0	8	6	3	13	74	0	6	35.8	1	0	0	0	0	1	0	0	131	12	7	1	1	36.8	1	0	3.8	122	137	0.4	1.2	3	3.16667	433.833	114.167	2	7.1	5	114	139	0.5	1.6	3.2	3.125	434.375	86.875	2	6.23	34.8
dev	1182559	1	11	8	8	10	58	1	8	37.2	1	0	0	0	0	0	0	0	191	4	26	0	0	36.5	1	0	13.2	153	214	0.6	0.9	1.5	14.6667	3138.67	237.778	1	13.9	11.4	135	211	0.6	0.9	1.5	12.6667	2672.67	234.444	1	7.23	40.6
dev	50183767	0	14	6	6	21	74	0	1	36.5	1	0	0	0	0	1	0	0	148	5	35	0	1	35.6	0	0	4.8	143	125	0.1	0.2	2	24	3000	625	2	6.1	5.7	105	102	0.5	0.1	0.2	57	5814	1020	2	6.94	32.8
dev	9001503068	0	7	3	4	13	83	1	2.5	36.5	1	1	0	0	0	1	1	0	103	12	0	1	1	36.7	0	0	6.1824	111	261	0.7	1.5	2.14286	4.1216	1075.74	174	2	7.2	4.6872	117	256	0.7	1.7	2.42857	2.75718	705.837	150.588	2	5	30
dev	723859	1	13	6	6	18	71	1	3.2	36.9	1	0	0	0	0	0	1	1	148	11	16	1	1	36.5	0	0	13.6	165	217	0.6	0.9	1.5	15.1111	3279.11	241.111	2	9.7	8.6	151	178	0.6	0.9	1.5	9.55556	1700.89	197.778	2	6.24	37.8
dev	9000690352	1	14	8	9	16	67	1	4	36.5	0	0	1	0	0	0	0	0	121	6	35	0	0	36.6	1	0	9.6	121	178	0.9	2.5	2.77778	3.84	683.52	71.2	2	13.3	11.2518	115	182	0.9	1.1	1.22222	10.2289	1861.66	165.455	2	6.9	31.6
dev	6010137823	0	9	6	2	10	54	1	10	36.5	0	0	0	0	0	0	0	0	132	11	16	0	1	37	0	0	5.6	141	209	0.3	0.9	3	6.22222	1300.44	232.222	2	7.7	6.6	137	217	0.3	0.7	2.33333	9.42857	2046	310	2	6.08	36.5
dev	6002084793	1	17	8	7	21	90	1	1	36.6	0	0	0	0	1	1	0	0	160	6	17	0	1	36.8	0	0	4.5182	100	137	0.8	3.8	4.75	1.189	162.893	36.0526	1	8	6.496	101	128	0.6	0.9	1.5	7.21778	923.876	142.222	2	5.79	30.9
dev	50248756	0	9	6	2	10	57	1	4	36.6	0	0	0	0	0	0	0	0	143	10	16	1	1	36.5	0	0	4.4275	140	160	6.8	11.5	1.69118	0.385	61.6	13.913	2	4.6	3.013	141	167	0.4	0.6	1.5	5.02167	838.618	278.333	2	4.13	37.6
dev	573038	0	7	4	3	12	67	0	3	37.2	1	1	0	0	0	1	0	0	147	12	14	0	0	36.5	0	0	4.5	138	144	0.4	1	2.5	4.5	648	144	2	5.8	4.6	122	141	0.4	1	2.5	4.6	648.6	141	2	13.64	38.4
dev	6001548233	1	9	7	3	13	79	1	9	36.5	1	0	1	0	0	0	0	0	187	12	12	0	1	37	1	0	4.58	112	206	0.32	1.08	3.375	4.24074	873.593	190.741	1	5.4	4.17	114	187	0.21	0.55	2.61905	7.58182	1417.8	340	1	7.04	41.3
dev	6000364415	0	12	9	9	16	79	0	4.5	37	0	0	0	0	0	1	0	0	169	8	17	0	1	37	1	1	12.5	113	149	0.6	0.8	1.33333	15.625	2328.12	186.25	2	10.5	8.7	100	140	0.8	1	1.25	8.7	1218	140	2	9.89	36.5
dev	369186	0	4	6	3	14	55	0	3.5	36.9	0	0	0	0	1	1	1	0	102	15	15	0	1	36.9	1	0	9.4	104	476	0.5	1.4	2.8	6.71429	3196	340	2	10.9	8.3	102	553	0.6	1.4	2.33333	5.92857	3278.5	395	2	9.14	37.4
dev	9001455189	0	7	2	5	10	83	1	14	37.2	1	0	1	0	0	0	0	1	158	15	4	0	1	36	0	0	9.3	119	168	1	1.1	1.1	8.45455	1420.36	152.727	2	9.2	6.9736	118	165	0.9	1.3	1.44444	5.36431	885.111	126.923	2	6	33.9
dev	9001430288	1	5	4	3	4	59	1	4	36.5	1	0	0	0	1	0	0	0	135	14	8	0	1	36.5	0	0	11.9922	123	240	5.9	6.9	1.16949	1.738	417.12	34.7826	2	7.2	4.644	148	292	0.8	1	1.25	4.644	1356.05	292	2	8.1	38.6
dev	6000832901	0	9	4	3	9	72	1	13	36.9	1	0	0	0	0	0	0	0	127	11	9	0	1	36.8	0	0	5.3	166	245	0.3	1	3.33333	5.3	1298.5	245	1	11.6	10.1	146	243	0.6	0.9	1.5	11.2222	2727	270	1	8.41	44.5
dev	5020086	1	12	7	4	15	94	0	4.5	36.5	0	0	0	0	0	1	0	0	103	12	12	0	1	36.5	1	0	4.5	101	106	0.2	0.4	2	11.25	1192.5	265	2	3.7	3.4	81	98	0.3	0.2	0.666667	17	1666	490	2	7.52	31.1
dev	50229583	0	8	6	1	15	75	0	4.3	36.6	1	0	0	0	1	0	0	0	142	13	10	0	0	37	1	0	3.86	117	242	0.3	1.8	6	2.14444	518.956	134.444	1	6	4.494	102	216	0.3	1.8	6	2.49667	539.28	120	1	6.47	38.3
dev	50213276	0	14	8	6	16	63	1	24	36.5	1	0	1	0	0	0	0	0	145	11	22	0	1	36.5	1	0	6.4	133	279	0.9	4.2	4.66667	1.52381	425.143	66.4286	1	8.9	9	115	234	0.8	1.8	2.25	5	1170	130	2	6.42	33.9
dev	6001035383	0	13	6	3	15	72	1	2	36.55	0	0	0	0	0	0	0	0	122	11	16	0	1	37	0	0	7.6	146	200	0.5	0.9	1.8	8.44444	1688.89	222.222	2	8.7	6.8	131	168	0.6	1.2	2	5.66667	952	140	2	6.79	38.4
dev	5038608	0	8	4	3	10	69	1	5	36.9	0	0	1	0	1	0	0	0	128	12	13	0	1	36.5	0	0	4.5	124	250	0.4	1.6	4	2.8125	703.125	156.25	2	7.9	6.1	118	239	0.5	1.1	2.2	5.54545	1325.36	217.273	2	6.02	33.4
dev	6010122864	1	4	5	5	7	54	0	4	36.22	1	0	0	0	0	0	0	0	160	12	12	1	1	37	1	0	11	145	209	0.3	1.3	4.33333	8.46154	1768.46	160.769	2	13.9	12.9	118	188	0.2	0.8	4	16.125	3031.5	235	2	8.71	38.2
dev	6010039484	1	7	5	3	9	66	0	5	36.5	1	0	0	0	1	0	0	0	172	12	7	0	0	37	1	0	8.1	135	193	0.5	1	2	8.1	1563.3	193	2	9.8	8.7	128	188	0.3	0.8	2.66667	10.875	2044.5	235	2	6.96	38.8
dev	6010035463	0	15	8	3	16	70	1	2.5	36.7	0	0	1	0	0	0	0	0	170	12	32	0	0	37	1	0	3.7	140	180	0.6	2.8	4.66667	1.32143	237.857	64.2857	0	6.9	5.5	130	178	0.4	0.9	2.25	6.11111	1087.78	197.778	1	5.44	43.4
dev	1181984	1	4	5	2	7	55	0	13	36.7	1	1	0	0	0	0	0	0	190	10	11	0	0	36.5	1	0	5.2	111	210	0.4	1.5	3.75	3.46667	728	140	2	8.8	6.3	111	193	0.4	1.5	3.75	4.2	810.6	128.667	2	9.24	34.4
dev	5010844	1	14	9	7	18	88	0	3	36	1	0	0	0	1	1	0	0	172	7	19	0	1	36.5	1	0	5.8	133	151	0.3	1.3	4.33333	4.46154	673.692	116.154	2	10.2	9.4	134	130	0.2	0.6	3	15.6667	2036.67	216.667	2	7.83	37.1
dev	50221282	1	13	5	6	15	65	0	3.5	36.4	0	0	0	0	0	0	0	0	126	7	23	1	1	36.9	0	0	4.67	138	107	0.3	0.9	3	5.18889	555.211	118.889	1	7.3	6.1831	110	115	0.6	0.5	0.833333	12.3662	1422.11	230	1	6.1	44.3
dev	6000595858	0	13	6	3	16	72	1	4.5	36.1	1	1	1	0	0	0	0	0	116	11	16	0	1	37	0	0	8.6	129	185	0.4	1.2	3	7.16667	1325.83	154.167	1	9.3	7.4	119	193	0.3	1.5	5	4.93333	952.133	128.667	0	8.33	44.9
dev	787091	1	12	9	3	16	75	0	5	36.5	1	0	0	0	0	1	0	0	172	10	20	0	1	36.5	1	1	5.5	122	141	0.3	0.7	2.33333	7.85714	1107.86	201.429	2	6.9	5.8	108	122	0.6	0.5	0.833333	11.6	1415.2	244	2	6.95	34.8
dev	6000191839	1	17	10	4	21	93	1	4	36.6	1	0	0	0	1	1	1	0	145	12	18	0	1	37	1	1	8.3	139	132	0.9	1.6	1.77778	5.1875	684.75	82.5	1	8.9	8.1	122	111	0.3	0.4	1.33333	20.25	2247.75	277.5	1	9.02	41.4
dev	5007330	1	5	6	5	8	45	1	5.5	36	1	0	1	0	0	0	0	0	140	12	8	0	1	36.5	1	0	10.1	150	229	0.6	1.6	2.66667	6.3125	1445.56	143.125	2	9.6	7	132	228	0.6	1.6	2.66667	4.375	997.5	142.5	2	7.72	39.5
dev	6001230762	1	14	8	9	18	71	0	3.5	36.9	1	1	0	0	1	1	0	0	132	8	26	0	0	37	1	0	6.9	132	289	0.5	4.2	8.4	1.64286	474.786	68.8095	0	13.7	12.4	114	209	0.4	0.9	2.25	13.7778	2879.56	232.222	1	16.56	47.5
dev	5007219	1	10	6	6	14	80	0	4.5	36.5	1	0	0	0	0	0	0	0	153	8	11	1	1	36.5	1	0	5.2	106	152	0.1	1	10	5.2	790.4	152	1	9.4	7.6	107	181	0.1	1	10	7.6	1375.6	181	1	8	39.9
dev	6000263679	1	12	9	3	14	67	1	3.5	36.6	0	0	1	0	0	1	0	0	159	12	18	1	1	36.5	1	0	4.5	139	199	0.5	2.3	4.6	1.95652	389.348	86.5217	1	8.7	7.8	120	186	0.2	0.7	3.5	11.1429	2072.57	265.714	2	6.33	35.7
dev	6001126648	0	14	7	4	21	82	0	7.5	36.5	1	1	0	0	0	1	1	0	184	10	20	0	1	37	0	0	7.2	115	176	0.3	1.3	4.33333	5.53846	974.769	135.385	2	7.1	5.6	116	170	0.3	1.1	3.66667	5.09091	865.455	154.545	2	7.78	35.3
dev	9000759747	1	14	6	6	15	67	1	2	36.5	1	0	0	0	0	0	0	0	165	5	29	0	0	38.1	0	0	2.8336	136	187	0.3	2.3	7.66667	1.232	230.384	81.3043	0	11.9	11.067	109	159	0.5	2.9	5.8	3.81621	606.777	54.8276	0	5.3	44.8
dev	6010130132	0	5	4	5	8	53	1	24	36	0	0	1	0	0	0	0	0	122	11	7	0	1	37	0	1	8	138	284	0.7	2.9	4.14286	2.75862	783.448	97.931	2	8.8	5.1	124	334	0.7	2.9	4.14286	1.75862	587.379	115.172	2	4.57	38.1
dev	501952	1	14	7	4	18	84	0	2	36.5	1	0	0	0	1	1	0	0	98	10	17	0	1	36.5	0	0	7.9	85	399	0.6	2.1	3.5	3.7619	1501	190	2	8.9	6.5	65	334	0.6	1.7	2.83333	3.82353	1277.06	196.471	2	10.34	24
dev	976749	1	8	6	3	10	64	1	14	36.7	1	0	1	0	0	0	0	0	150	12	12	0	1	36	1	0	7.5	138	192	0.5	1.3	2.6	5.76923	1107.69	147.692	2	11.2	9.3	130	242	0.6	1.3	2.16667	7.15385	1731.23	186.154	2	5.5	33.5
dev	6000019704	0	8	5	3	12	74	0	30	36.8	0	0	0	0	1	0	0	0	141	11	13	0	1	36.5	1	0	2.9	119	197	0.2	0.8	4	3.625	714.125	246.25	1	8.6	6.8	101	158	0.4	1.3	3.25	5.23077	826.462	121.538	1	5.44	41.3
dev	50205432	0	1	1	0	0	58	1	11	36.8	0	0	0	0	0	0	0	0	143	14	0	0	1	36.7	0	0	5	127	363	0.4	1.6	4	3.125	1134.38	226.875	2	7.6	5.35	128	376	0.6	1.4	2.33333	3.82143	1436.86	268.571	2	5.11	39.4
dev	50216629	1	9	6	1	14	74	1	7	36.3	0	0	1	0	0	0	0	0	140	13	12	0	1	36.7	1	0	3.5	149	185	0.3	1.6	5.33333	2.1875	404.688	115.625	1	4.9	4.1	119	166	0.5	1.1	2.2	3.72727	618.727	150.909	2	7.12	36
dev	6010216409	0	5	4	2	8	46	1	3	36.6	0	0	1	0	0	0	0	0	198	11	12	1	1	36.7	0	0	6.4206	172	179	0.6	1.6	2.66667	4.01288	718.305	111.875	1	7.8	5.811	166	185	0.7	1.6	2.28571	3.63187	671.897	115.625	1	8.79	40.8
dev	6001728146	0	8	3	6	12	74	0	2	36.97	1	0	0	0	0	0	0	0	138	12	10	1	1	37	0	0	6	123	261	0.6	4.5	7.5	1.33333	348	58	0	10.8	9.4	116	236	0.2	1.2	6	7.83333	1848.67	196.667	0	6.64	45.9
dev	6010291264	0	9	5	3	13	75	1	5	36.5	1	0	1	0	0	0	0	0	141	12	5	0	1	37	0	1	3.3	142	219	0.6	2	3.33333	1.65	361.35	109.5	1	4.8	2.9	129	212	0.4	1.4	3.5	2.07143	439.143	151.429	1	5.61	41.2
dev	5013626	1	7	6	3	15	60	0	3	36.9	1	1	0	0	0	1	0	0	139	12	15	1	1	36.5	1	0	5.5	129	213	0.6	2	3.33333	2.75	585.75	106.5	2	6.4	4.7	121	193	0.4	1.3	3.25	3.61538	697.769	148.462	2	11.94	38.9
dev	6001232475	0	15	10	4	16	81	1	3	36	0	0	0	0	1	1	0	0	112	10	17	0	1	37	1	0	4.6	118	178	0.5	1.9	3.8	2.42105	430.947	93.6842	2	5.3	3.6	106	148	0.3	1.4	4.66667	2.57143	380.571	105.714	1	6.17	35.6
dev	9000599299	1	4	1	1	8	74	0	2	36.5	0	0	0	0	1	1	0	0	113	15	3	1	1	36.3	0	0	5.8298	141	251	0.7	3.5	5	1.66566	418.08	71.7143	0	10	7.44	132	253	0.5	2	4	3.72	941.16	126.5	1	6.73	42.1
dev	50222214	1	8	4	3	12	65	1	3	36.6	1	0	0	0	1	0	0	0	125	12	15	0	1	36.7	0	0	5.2	164	227	0.6	1.9	3.16667	2.73684	621.263	119.474	1	10.7	8.988	140	167	0.5	1	2	8.988	1501	167	1	4.69	43.4
dev	793321	1	14	8	9	13	67	1	1.5	36.6	1	0	1	0	1	0	0	0	170	4	33	0	0	36.5	1	1	7.5	155	134	0.9	3.8	4.22222	1.97368	264.474	35.2632	2	9.1	7.8	126	113	0.5	0.8	1.6	9.75	1101.75	141.25	2	10.27	33.3
dev	50182935	0	4	1	1	2	69	1	21	37.1	0	0	0	1	0	0	0	0	140	15	2	0	1	36.8	0	0	5.9	162	215	0.6	2.2	3.66667	2.68182	576.591	97.7273	2	8.3	4.8	146	194	0.8	2.3	2.875	2.08696	404.87	84.3478	2	5.58	35.3
dev	6010155322	1	5	4	0	4	51	1	9	36.8	1	1	0	0	0	0	0	0	129	15	6	0	1	36.5	0	0	4.7278	166	347	0.5	2.2	4.4	2.149	745.703	157.727	2	8.4	6.1488	141	296	0.6	1.5	2.5	4.0992	1213.36	197.333	2	4.76	33.5
dev	50215735	1	8	6	6	10	69	1	10	36.6	1	0	0	0	0	0	0	0	144	11	12	0	0	37.5	1	0	8.5	156	301	0.6	3.1	5.16667	2.74194	825.323	97.0968	1	18.1	16.2	124	212	0.9	1	1.11111	16.2	3434.4	212	2	5.87	39.3
dev	1049374	0	8	7	3	14	64	1	4	36.5	0	0	1	1	0	1	0	0	145	11	12	0	1	36.5	1	0	5.8	131	106	0.4	1	2.5	5.8	614.8	106	2	9.4	7.64964	124	200.8	0.4	3.39	8.475	2.25653	453.111	59.233	1	6.49	37.65
dev	50195851	1	5	4	2	6	49	1	5.5	36.5	1	0	1	0	0	0	0	0	139	12	12	0	1	37.9	0	0	5.4	155	166	0.4	1.8	4.5	3	498	92.2222	0	10.6	7.6214	122	150	0.8	2.2	2.75	3.46427	519.641	68.1818	1	5.29	41.1
dev	6000103234	0	1	1	2	5	52	1	8	36.9	1	0	0	0	1	0	0	0	190	12	4	0	0	36.8	0	1	6.96	160	165	0.58	1.95	3.36207	3.56923	588.923	84.6154	2	10.96	8.86	146	139	0.57	1.39	2.4386	6.3741	886	100	2	6.14	36.9
dev	6000395201	1	4	3	5	10	68	1	48	36.9	1	0	1	0	0	0	0	0	229	12	3	0	1	37	1	1	4.8	136	223	0.3	1.5	5	3.2	713.6	148.667	1	6.2	4.5	128	201	0.3	1.2	4	3.75	753.75	167.5	2	14.15	39.9
dev	6010172958	0	16	9	7	18	85	0	5	36	1	0	0	0	1	1	0	0	101	8	24	0	1	37	1	0	8.2	123	250	0.3	0.6	2	13.6667	3416.67	416.667	1	8.5	8	118	257	0.1	0.4	4	20	5140	642.5	1	9.04	40.7
dev	6010071603	1	7	3	4	9	64	0	52.5	36.5	0	1	0	0	0	0	0	0	125	15	14	0	1	36.5	0	0	11.6362	86	553	0.9	1.9	2.11111	6.12432	3386.75	291.053	2	14.1	11.1813	70	484	0.9	2	2.22222	5.59065	2705.87	242	2	7.63	19
dev	6010105089	0	5	4	5	8	54	1	10.5	36.6	1	1	1	0	0	0	0	0	152	12	10	0	0	37	0	0	10.2	143	187	0.3	0.7	2.33333	14.5714	2724.86	267.143	2	10.1	8.6	145	178	0.3	1.1	3.66667	7.81818	1391.64	161.818	2	8.31	38.3
[truncated: 27 more columns]
